# Supplementary material for: (E)-N′-(2-Fluoro­benzyl­idene)furan-2-carbohydrazide
Source: Acta Crystallogr Sect E Struct Rep Online. 2011 Jan 8;67(Pt 2):o240. doi: 10.1107/S1600536810052980 (PMC3051579; doi:10.1107/S1600536810052980)
Supplement: Supplementary file 1 [file e-67-0o240-sup1.cif]

##############################################################################
###                                                                        ###
###        Electronic paper (Acta Crystallographica Section E)             ###
###                                                                        ###
##############################################################################
#                                                                            #
# This CIF contains the data in a paper accepted for publication in Acta     #
# Crystallographica Section E. It conforms to the requirements of Notes      #
# for Authors for Section E, and has been peer reviewed under the auspices   #
# of the IUCr Commission on Journals.                                        #
#                                                                            #
# Full details of the Crystallographic Information File format               #
# are given in the paper "The Crystallographic Information File (CIF):       #
# a New Standard Archive File for Crystallography" by S. R. Hall, F. H.      #
# Allen and I. D. Brown [Acta Cryst. (1991), A47, 655-685].                  #
#                                                                            #
# The current version of the core CIF dictionary is obtainable from          #
# ftp://ftp.iucr.org/pub/cif_core.dic. The current version number is 2.4.    #
#                                                                            #
# Software is freely available for graphical display of the structure(s) in  #
# this CIF.  For information consult the CIF home page http://www.iucr.org/  #
# cif/home.html                                                              #
#                                                                            #
# This file may be used for bona fide research purposes within the           #
# scientific community so long as proper attribution is given to the journal # 
# article from which it was obtained.                                        #
#                                                                            #
##############################################################################
                                             
data_global
_audit_creation_method     'form.cif (version 2.0)'
_journal_data_validation_number     ?
_journal_date_recd_electronic     2010-12-05
_journal_date_accepted     2010-12-17
_journal_name_full     'Acta Crystallographica, Section E'
_journal_year     2011
_journal_volume     67
_journal_issue      2
_journal_page_first     o240
_journal_page_last     o240
_journal_paper_category     QO
_journal_coeditor_code     LH5184
_publ_contact_author_name     'Jin-He Jiang'
_publ_contact_author_address
;
Microscale Science Institute,
Weifang University,
Weifang 261061,
People's Republic of China
;
_publ_contact_author_email     'weifangjjh@126.com'
_publ_contact_author_fax     '86-0536-8785283'
_publ_contact_author_phone     '86-0536-8785283'
_publ_section_title
;
(<i>E</i>)-<i>N</i>'-(2-Fluorobenzylidene)furan-2-carbohydrazide
;
loop_
    _publ_author_name
    _publ_author_address
    'Jin-He Jiang'
;
  Microscale Science Institute,
  Department of Chemistry and Chemical Engineering,
  Weifang University,
  Weifang 261061,
  People's Republic of China
;
data_I
_audit_creation_method     SHELXL-97
_chemical_name_systematic
;
(<i>E</i>)-<i>N</i>'-(2-Fluorobenzylidene)furan-2-carbohydrazide
;
_chemical_name_common     ?
_chemical_formula_moiety     'C12 H9 F N2 O2'
_chemical_formula_sum     'C12 H9 F N2 O2'
_chemical_formula_iupac     'C12 H9 F N2 O2'
_chemical_formula_weight     232.21
_chemical_melting_point     ?
_symmetry_cell_setting     monoclinic
_symmetry_space_group_name_H-M     'P 21/c'
_symmetry_space_group_name_Hall     '-P 2ybc'
loop_
    _symmetry_equiv_pos_as_xyz
    'x, y, z'
    '-x, y+1/2, -z+1/2'
    '-x, -y, -z'
    'x, -y-1/2, z-1/2'
_cell_length_a     11.719(2)
_cell_length_b     13.395(3)
_cell_length_c     7.5154(15)
_cell_angle_alpha     90.00
_cell_angle_beta     105.04(3)
_cell_angle_gamma     90.00
_cell_volume     1139.3(4)
_cell_formula_units_Z     4
_cell_measurement_reflns_used     2597
_cell_measurement_theta_min     3.04
_cell_measurement_theta_max     27.47
_cell_measurement_temperature     293(2)
_exptl_crystal_description     bar
_exptl_crystal_colour     colorless
_exptl_crystal_size_max     0.23
_exptl_crystal_size_mid     0.19
_exptl_crystal_size_min     0.18
_exptl_crystal_density_diffrn     1.354
_exptl_crystal_density_meas     ?
_exptl_crystal_density_method     'not measured'
_exptl_crystal_F_000     480
_exptl_absorpt_coefficient_mu     0.105
_exptl_absorpt_correction_type     none
_exptl_absorpt_process_details     ?
_exptl_absorpt_correction_T_min     ?
_exptl_absorpt_correction_T_max     ?
_exptl_special_details
;
;
_diffrn_ambient_temperature     293(2)
_diffrn_radiation_type     MoK\a
_diffrn_radiation_wavelength     0.71073
_diffrn_radiation_source     'fine-focus sealed tube'
_diffrn_radiation_monochromator     graphite
_diffrn_measurement_device_type     'Bruker SMART CCD'
_diffrn_measurement_method     '\f and \w'
_diffrn_detector_area_resol_mean     ?
_diffrn_reflns_number     10898
_diffrn_reflns_av_R_equivalents     0.0401
_diffrn_reflns_av_sigmaI/netI     0.0359
_diffrn_reflns_theta_min     3.04
_diffrn_reflns_theta_max     27.47
_diffrn_reflns_theta_full     27.47
_diffrn_measured_fraction_theta_max     0.996
_diffrn_measured_fraction_theta_full     0.996
_diffrn_reflns_limit_h_min     -15
_diffrn_reflns_limit_h_max     15
_diffrn_reflns_limit_k_min     -15
_diffrn_reflns_limit_k_max     17
_diffrn_reflns_limit_l_min     -9
_diffrn_reflns_limit_l_max     9
_diffrn_standards_number     ?
_diffrn_standards_interval_count     ?
_diffrn_standards_interval_time     ?
_diffrn_standards_decay_%     ?
_refine_special_details
;
Refinement of <i>F</i>^2^ against ALL reflections. The weighted <i>R</i>-factor
<i>wR</i> and goodness of fit <i>S</i> are based on <i>F</i>^2^, conventional
<i>R</i>-factors <i>R</i> are based on <i>F</i>, with <i>F</i> set to zero for
negative <i>F</i>^2^. The threshold expression of <i>F</i>^2^ >
\s(<i>F</i>^2^) is used only for calculating <i>R</i>-factors(gt) <i>etc</i>.
and is not relevant to the choice of reflections for refinement.
<i>R</i>-factors based on <i>F</i>^2^ are statistically about twice as large
as those based on <i>F</i>, and <i>R</i>- factors based on ALL data will be
even larger.
;
_reflns_number_total     2597
_reflns_number_gt     1341
_reflns_threshold_expression     'I>2\s(I)'
_refine_ls_structure_factor_coef     Fsqd
_refine_ls_matrix_type     full
_refine_ls_R_factor_all     0.0979
_refine_ls_R_factor_gt     0.0433
_refine_ls_wR_factor_gt     0.1108
_refine_ls_wR_factor_ref     0.1575
_refine_ls_goodness_of_fit_ref     1.115
_refine_ls_restrained_S_all     1.109
_refine_ls_number_reflns     2597
_refine_ls_number_parameters     200
_refine_ls_number_restraints     39
_refine_ls_hydrogen_treatment     constr
_refine_ls_weighting_scheme     calc
_refine_ls_weighting_details
         'calc w=1/[\s^2^(Fo^2^)+(0.0717P)^2^+0.0765P] where P=(Fo^2^+2Fc^2^)/3'
_atom_sites_solution_hydrogens     geom
_atom_sites_solution_primary     direct
_atom_sites_solution_secondary     difmap
_refine_ls_shift/su_max     0.000
_refine_ls_shift/su_mean     0.000
_refine_diff_density_max     0.184
_refine_diff_density_min     -0.195
_refine_ls_extinction_method     none
_refine_ls_extinction_coef     ?
loop_
    _atom_type_symbol
    _atom_type_description
    _atom_type_scat_dispersion_real
    _atom_type_scat_dispersion_imag
    _atom_type_scat_source
    'C' 'C' 0.0033 0.0016
                         'International Tables Vol C Tables 4.2.6.8 and 6.1.1.4'
    'H' 'H' 0.0000 0.0000
                         'International Tables Vol C Tables 4.2.6.8 and 6.1.1.4'
    'F' 'F' 0.0171 0.0103
                         'International Tables Vol C Tables 4.2.6.8 and 6.1.1.4'
    'N' 'N' 0.0061 0.0033
                         'International Tables Vol C Tables 4.2.6.8 and 6.1.1.4'
    'O' 'O' 0.0106 0.0060
                         'International Tables Vol C Tables 4.2.6.8 and 6.1.1.4'
_computing_data_collection     'SMART (Bruker, 1997)'
_computing_cell_refinement     'SAINT (Bruker, 1997)'
_computing_data_reduction     'SAINT (Bruker, 1997)'
_computing_structure_solution     'SHELXS97 (Sheldrick, 2008)'
_computing_structure_refinement     'SHELXL97 (Sheldrick, 2008)'
_computing_molecular_graphics     'SHELXTL (Sheldrick, 2008)'
_computing_publication_material     'SHELXTL (Sheldrick, 2008)'
loop_
    _atom_site_type_symbol
    _atom_site_label
    _atom_site_fract_x
    _atom_site_fract_y
    _atom_site_fract_z
    _atom_site_U_iso_or_equiv
    _atom_site_adp_type
    _atom_site_calc_flag
    _atom_site_refinement_flags
    _atom_site_occupancy
    _atom_site_disorder_assembly
    _atom_site_disorder_group
    F F1 0.43175(12) 0.53700(8) 0.31687(19) 0.0719(5) Uani d . 1 . .
    O O1 0.0418(10) 0.1625(9) 0.4392(11) 0.081(2) Uani d PDU 0.60(3) A 1
    C C1 -0.0584(13) 0.1286(11) 0.4755(19) 0.115(5) Uani d PDU 0.60(3) A 1
    H H1A -0.0803 0.1413 0.5837 0.138 Uiso calc PR 0.60(3) A 1
    C C2 -0.1205(12) 0.0754(13) 0.338(2) 0.106(5) Uani d PDU 0.60(3) A 1
    H H2A -0.1905 0.0417 0.3340 0.128 Uiso calc PR 0.60(3) A 1
    C C3 -0.0611(9) 0.0790(11) 0.1994(16) 0.094(4) Uani d PDU 0.60(3) A 1
    H H3A -0.0861 0.0508 0.0826 0.112 Uiso calc PR 0.60(3) A 1
    C C4 0.0386(10) 0.1308(12) 0.2665(16) 0.049(3) Uani d PDU 0.60(3) A 1
    C C5 0.13101(18) 0.16408(13) 0.1818(3) 0.0467(5) Uani d DU 1 A 1
    O O1A 0.0064(15) 0.1954(17) 0.388(3) 0.091(4) Uani d PDU 0.40(3) A 2
    C C1A -0.0962(19) 0.161(2) 0.414(4) 0.136(9) Uani d PDU 0.40(3) A 2
    H H1AA -0.1274 0.1796 0.5112 0.163 Uiso calc PR 0.40(3) A 2
    C C2A -0.1460(15) 0.097(2) 0.286(3) 0.109(7) Uani d PDU 0.40(3) A 2
    H H2AA -0.2194 0.0666 0.2704 0.131 Uiso calc PR 0.40(3) A 2
    C C3A -0.0675(10) 0.0831(13) 0.176(2) 0.080(4) Uani d PDU 0.40(3) A 2
    H H3AA -0.0755 0.0378 0.0800 0.096 Uiso calc PR 0.40(3) A 2
    C C4A 0.0216(14) 0.1477(18) 0.236(3) 0.051(4) Uani d PDU 0.40(3) A 2
    O O2 0.14506(13) 0.12419(9) 0.04193(19) 0.0578(4) Uani d . 1 . .
    N N1 0.20365(15) 0.23571(11) 0.2747(2) 0.0485(4) Uani d . 1 . .
    H H1 0.1890 0.2647 0.3684 0.058 Uiso calc R 1 A 1
    N N2 0.30170(15) 0.26118(11) 0.2161(2) 0.0473(4) Uani d . 1 A .
    C C6 0.35441(18) 0.34096(13) 0.2850(3) 0.0476(5) Uani d . 1 . .
    H H6A 0.3232 0.3800 0.3633 0.057 Uiso calc R 1 A .
    C C7 0.46353(18) 0.37102(13) 0.2411(3) 0.0473(5) Uani d . 1 A .
    C C8 0.5360(2) 0.30396(16) 0.1816(3) 0.0646(6) Uani d . 1 . .
    H H8A 0.5138 0.2373 0.1648 0.078 Uiso calc R 1 A .
    C C9 0.6401(2) 0.33467(18) 0.1471(4) 0.0802(8) Uani d . 1 A .
    H H9A 0.6872 0.2890 0.1057 0.096 Uiso calc R 1 . .
    C C10 0.6750(2) 0.43347(19) 0.1738(4) 0.0784(8) Uani d . 1 . .
    H H10A 0.7464 0.4537 0.1528 0.094 Uiso calc R 1 A .
    C C11 0.6051(2) 0.50132(18) 0.2309(3) 0.0654(7) Uani d . 1 A .
    H H11A 0.6275 0.5680 0.2481 0.078 Uiso calc R 1 . .
    C C12 0.50190(19) 0.46913(14) 0.2619(3) 0.0521(5) Uani d . 1 . .
loop_
    _atom_site_aniso_label
    _atom_site_aniso_U_11
    _atom_site_aniso_U_22
    _atom_site_aniso_U_33
    _atom_site_aniso_U_12
    _atom_site_aniso_U_13
    _atom_site_aniso_U_23
    F1 0.0725(10) 0.0524(7) 0.0988(10) -0.0030(6) 0.0365(8) -0.0100(6)
    O1 0.089(4) 0.101(4) 0.067(3) -0.054(3) 0.044(3) -0.025(3)
    C1 0.126(7) 0.143(7) 0.106(6) -0.090(7) 0.083(6) -0.054(6)
    C2 0.101(7) 0.124(8) 0.116(6) -0.073(8) 0.068(6) -0.047(6)
    C3 0.080(6) 0.124(8) 0.088(4) -0.057(6) 0.042(4) -0.043(5)
    C4 0.049(3) 0.049(4) 0.054(3) -0.009(4) 0.020(3) -0.003(4)
    C5 0.0477(11) 0.0443(10) 0.0512(11) -0.0034(8) 0.0184(9) -0.0013(9)
    O1A 0.074(6) 0.124(8) 0.092(6) -0.043(6) 0.054(6) -0.043(6)
    C1A 0.089(9) 0.182(17) 0.170(15) -0.061(10) 0.094(11) -0.076(13)
    C2A 0.055(6) 0.116(10) 0.170(16) -0.031(6) 0.054(8) -0.036(10)
    C3A 0.058(6) 0.060(7) 0.129(9) -0.019(5) 0.036(6) -0.028(6)
    C4A 0.044(4) 0.051(7) 0.060(6) -0.007(5) 0.017(5) -0.003(6)
    C5A 0.0477(11) 0.0443(10) 0.0512(11) -0.0034(8) 0.0184(9) -0.0013(9)
    O2 0.0627(11) 0.0534(8) 0.0635(10) -0.0095(7) 0.0273(8) -0.0141(7)
    N1 0.0484(11) 0.0552(9) 0.0479(9) -0.0149(7) 0.0232(8) -0.0077(7)
    N2 0.0439(10) 0.0513(9) 0.0506(9) -0.0080(7) 0.0193(8) -0.0005(7)
    C6 0.0486(13) 0.0471(10) 0.0512(12) -0.0050(9) 0.0203(10) -0.0020(8)
    C7 0.0460(12) 0.0492(10) 0.0495(12) -0.0070(8) 0.0173(10) -0.0012(8)
    C8 0.0607(15) 0.0562(12) 0.0855(17) -0.0086(11) 0.0343(13) -0.0112(11)
    C9 0.0643(17) 0.0822(16) 0.108(2) -0.0072(13) 0.0475(16) -0.0231(15)
    C10 0.0602(17) 0.0895(17) 0.0962(19) -0.0231(13) 0.0397(15) -0.0146(14)
    C11 0.0638(16) 0.0630(13) 0.0750(16) -0.0211(11) 0.0281(13) -0.0075(11)
    C12 0.0526(14) 0.0514(11) 0.0559(12) -0.0053(9) 0.0207(11) -0.0051(9)
_geom_special_details
;
All e.s.d.'s (except the e.s.d. in the dihedral angle between two l.s. planes)
are estimated using the full covariance matrix. The cell e.s.d.'s are taken
into account individually in the estimation of e.s.d.'s in distances, angles
and torsion angles; correlations between e.s.d.'s in cell parameters are only
used when they are defined by crystal symmetry. An approximate (isotropic)
treatment of cell e.s.d.'s is used for estimating e.s.d.'s involving l.s.
planes.
;
loop_
    _geom_bond_atom_site_label_1
    _geom_bond_atom_site_label_2
    _geom_bond_site_symmetry_2
    _geom_bond_distance
    _geom_bond_publ_flag
    F1 C12 . 1.360(2) ?
    O1 C1 . 1.351(4) ?
    O1 C4 . 1.357(4) ?
    C1 C2 . 1.308(5) ?
    C1 H1A . 0.9300 ?
    C2 C3 . 1.397(6) ?
    C2 H2A . 0.9300 ?
    C3 C4 . 1.340(4) ?
    C3 H3A . 0.9300 ?
    C4 C5 . 1.461(4) ?
    C5 O2 . 1.228(2) ?
    C5 N1 . 1.351(2) ?
    O1A C1A . 1.351(4) ?
    O1A C4A . 1.357(4) ?
    C1A C2A . 1.308(6) ?
    C1A H1AA . 0.9300 ?
    C2A C3A . 1.397(6) ?
    C2A H2AA . 0.9300 ?
    C3A C4A . 1.341(4) ?
    C3A H3AA . 0.9300 ?
    N1 N2 . 1.376(2) ?
    N1 H1 . 0.8600 ?
    N2 C6 . 1.275(2) ?
    C6 C7 . 1.458(3) ?
    C6 H6A . 0.9300 ?
    C7 C12 . 1.385(3) ?
    C7 C8 . 1.387(3) ?
    C8 C9 . 1.375(3) ?
    C8 H8A . 0.9300 ?
    C9 C10 . 1.384(3) ?
    C9 H9A . 0.9300 ?
    C10 C11 . 1.365(3) ?
    C10 H10A . 0.9300 ?
    C11 C12 . 1.360(3) ?
    C11 H11A . 0.9300 ?
loop_
    _geom_angle_atom_site_label_1
    _geom_angle_atom_site_label_2
    _geom_angle_atom_site_label_3
    _geom_angle_site_symmetry_1
    _geom_angle_site_symmetry_3
    _geom_angle
    _geom_angle_publ_flag
    C1 O1 C4 . . 106.1(3) ?
    C2 C1 O1 . . 111.0(3) ?
    C2 C1 H1A . . 124.5 ?
    O1 C1 H1A . . 124.5 ?
    C1 C2 C3 . . 106.7(3) ?
    C1 C2 H2A . . 126.7 ?
    C3 C2 H2A . . 126.7 ?
    C4 C3 C2 . . 106.9(4) ?
    C4 C3 H3A . . 126.5 ?
    C2 C3 H3A . . 126.5 ?
    C3 C4 O1 . . 109.1(3) ?
    C3 C4 C5 . . 131.8(5) ?
    O1 C4 C5 . . 118.8(2) ?
    O2 C5 N1 . . 123.05(18) ?
    O2 C5 C4 . . 121.3(3) ?
    N1 C5 C4 . . 115.5(2) ?
    C1A O1A C4A . . 106.1(3) ?
    C2A C1A O1A . . 111.1(3) ?
    C2A C1A H1AA . . 124.5 ?
    O1A C1A H1AA . . 124.5 ?
    C1A C2A C3A . . 106.6(3) ?
    C1A C2A H2AA . . 126.7 ?
    C3A C2A H2AA . . 126.7 ?
    C4A C3A C2A . . 106.8(4) ?
    C4A C3A H3AA . . 126.6 ?
    C2A C3A H3AA . . 126.6 ?
    C3A C4A O1A . . 109.1(3) ?
    C5 N1 N2 . . 118.48(16) ?
    C5 N1 H1 . . 120.8 ?
    N2 N1 H1 . . 120.8 ?
    C6 N2 N1 . . 115.75(16) ?
    N2 C6 C7 . . 120.04(17) ?
    N2 C6 H6A . . 120.0 ?
    C7 C6 H6A . . 120.0 ?
    C12 C7 C8 . . 116.29(19) ?
    C12 C7 C6 . . 120.98(17) ?
    C8 C7 C6 . . 122.70(17) ?
    C9 C8 C7 . . 121.0(2) ?
    C9 C8 H8A . . 119.5 ?
    C7 C8 H8A . . 119.5 ?
    C8 C9 C10 . . 120.1(2) ?
    C8 C9 H9A . . 119.9 ?
    C10 C9 H9A . . 119.9 ?
    C11 C10 C9 . . 120.2(2) ?
    C11 C10 H10A . . 119.9 ?
    C9 C10 H10A . . 119.9 ?
    C12 C11 C10 . . 118.4(2) ?
    C12 C11 H11A . . 120.8 ?
    C10 C11 H11A . . 120.8 ?
    C11 C12 F1 . . 118.34(18) ?
    C11 C12 C7 . . 123.97(19) ?
    F1 C12 C7 . . 117.69(17) ?
loop_
    _geom_torsion_atom_site_label_1
    _geom_torsion_atom_site_label_2
    _geom_torsion_atom_site_label_3
    _geom_torsion_atom_site_label_4
    _geom_torsion_site_symmetry_1
    _geom_torsion_site_symmetry_2
    _geom_torsion_site_symmetry_3
    _geom_torsion_site_symmetry_4
    _geom_torsion
    _geom_torsion_publ_flag
    C4 O1 C1 C2 . . . . 2.1(18) ?
    O1 C1 C2 C3 . . . . -3(2) ?
    C1 C2 C3 C4 . . . . 3(2) ?
    C2 C3 C4 O1 . . . . -2(2) ?
    C2 C3 C4 C5 . . . . -175.4(17) ?
    C1 O1 C4 C3 . . . . 0.1(18) ?
    C1 O1 C4 C5 . . . . 174.4(13) ?
    C3 C4 C5 O2 . . . . -21(3) ?
    O1 C4 C5 O2 . . . . 166.6(10) ?
    C3 C4 C5 N1 . . . . 163.9(18) ?
    O1 C4 C5 N1 . . . . -8.8(17) ?
    C4A O1A C1A C2A . . . . -2(3) ?
    O1A C1A C2A C3A . . . . 5(3) ?
    C1A C2A C3A C4A . . . . -6(3) ?
    C2A C3A C4A O1A . . . . 5(3) ?
    C1A O1A C4A C3A . . . . -2(3) ?
    O2 C5 N1 N2 . . . . -3.8(3) ?
    C4 C5 N1 N2 . . . . 171.6(9) ?
    C5 N1 N2 C6 . . . . 167.22(18) ?
    N1 N2 C6 C7 . . . . 176.02(17) ?
    N2 C6 C7 C12 . . . . 158.9(2) ?
    N2 C6 C7 C8 . . . . -22.8(3) ?
    C12 C7 C8 C9 . . . . 0.4(4) ?
    C6 C7 C8 C9 . . . . -177.9(2) ?
    C7 C8 C9 C10 . . . . 0.9(4) ?
    C8 C9 C10 C11 . . . . -1.4(4) ?
    C9 C10 C11 C12 . . . . 0.6(4) ?
    C10 C11 C12 F1 . . . . -179.3(2) ?
    C10 C11 C12 C7 . . . . 0.7(4) ?
    C8 C7 C12 C11 . . . . -1.2(3) ?
    C6 C7 C12 C11 . . . . 177.1(2) ?
    C8 C7 C12 F1 . . . . 178.85(19) ?
    C6 C7 C12 F1 . . . . -2.8(3) ?
loop_
    _geom_hbond_atom_site_label_D
    _geom_hbond_atom_site_label_H
    _geom_hbond_atom_site_label_A
    _geom_hbond_site_symmetry_A
    _geom_hbond_distance_DH
    _geom_hbond_distance_HA
    _geom_hbond_distance_DA
    _geom_hbond_angle_DHA
    N1 H1 O2 4_566 0.86 2.13 2.956(2) 161.7
    N1 H1 N2 4_566 0.86 2.63 3.216(3) 126.8
