# Supplementary material for: (E)-N′-(2-Fluoro­benzyl­idene)furan-2-carbohydrazide
Source: Acta Crystallogr Sect E Struct Rep Online. 2011 Jan 8;67(Pt 2):o240. doi: 10.1107/S1600536810052980 (PMC3051579; doi:10.1107/S1600536810052980)
Supplement: Supplementary file 2 [file e-67-0o240-Isup2.hkl]

# 
# h,k,l, Fc-squared, Fo-squared, sigma(Fo-squared) and status flag 
# 
data_I
_shelx_title ' I         P21/c        R = 0.05' 
_shelx_refln_list_code          4 
_shelx_F_calc_maximum      158.36 
_exptl_crystal_F_000       480.00 
_reflns_d_resolution_high  0.7703 
 
loop_ 
 _symmetry_equiv_pos_as_xyz 
 'x, y, z' 
 '-x, y+1/2, -z+1/2' 
 '-x, -y, -z' 
 'x, -y-1/2, z-1/2' 
 
_cell_length_a    11.7190 
_cell_length_b    13.3950 
_cell_length_c     7.5154 
_cell_angle_alpha  90.000 
_cell_angle_beta  105.040 
_cell_angle_gamma  90.000 
 
_shelx_F_squared_multiplier     1.000 
 
loop_ 
 _refln_index_h 
 _refln_index_k 
 _refln_index_l 
 _refln_F_squared_calc 
 _refln_F_squared_meas 
 _refln_F_squared_sigma 
 _refln_observed_status 
   2   0   0     5673.10     5673.05     83.60 o 
   3   0   0        6.56        3.07      2.70 o 
   4   0   0      654.26      571.75      9.10 o 
   5   0   0      170.46      188.91      6.10 o 
   6   0   0      863.94      869.26     15.22 o 
   7   0   0       15.01        9.35      3.46 o 
   8   0   0       26.26       23.20      4.68 o 
   9   0   0       16.08       18.70      4.99 o 
  10   0   0       33.78       37.48      5.85 o 
  11   0   0       43.68       62.15      7.97 o 
  12   0   0       68.30       68.64      7.29 o 
  13   0   0        0.22        0.31      3.99 o 
  14   0   0        8.99        0.01      4.18 o 
   2   1   0     1035.35      903.09      7.51 o 
   3   1   0      648.05      521.77      7.07 o 
   4   1   0        4.28        6.11      1.68 o 
   5   1   0      152.99      151.35      3.66 o 
   6   1   0       26.00       24.13      2.69 o 
   7   1   0      242.84      234.52      5.43 o 
   8   1   0      150.15      163.05      5.05 o 
   9   1   0       14.59       17.82      3.84 o 
  10   1   0       66.84       68.47      4.56 o 
  11   1   0       87.98       91.64      5.47 o 
  12   1   0        0.03       -0.42      3.16 o 
  13   1   0       15.11        6.10      5.26 o 
  14   1   0        0.20       -1.03      3.22 o 
   0   2   0      218.93      182.11      1.68 o 
   1   2   0     2225.04     2004.31     36.03 o 
   2   2   0     2214.85     2015.49     30.41 o 
   3   2   0      170.26      161.90      3.05 o 
   4   2   0      384.60      343.10      5.11 o 
   5   2   0        2.51        6.12      2.09 o 
   6   2   0      625.19      628.07      7.70 o 
   7   2   0        7.57        7.05      2.54 o 
   8   2   0        1.97        2.15      2.65 o 
   9   2   0       56.39       63.79      4.87 o 
  10   2   0        7.26        8.77      3.53 o 
  11   2   0       46.53       49.75     10.12 o 
  12   2   0       93.29       96.48      5.48 o 
  13   2   0        4.82        1.65      3.05 o 
  14   2   0        0.51       -0.72      3.46 o 
   1   3   0     3748.72     3382.03    101.49 o 
   2   3   0        0.33        0.53      0.66 o 
   3   3   0       93.03       91.51      1.90 o 
   4   3   0      333.96      353.02      3.98 o 
   5   3   0       57.63       48.31      2.37 o 
   6   3   0       38.49       48.08      2.85 o 
   7   3   0       16.80       18.49      2.94 o 
   8   3   0        2.24        3.78      2.51 o 
   9   3   0      448.83      476.91      8.65 o 
  10   3   0       27.65       36.20      5.11 o 
  11   3   0        2.10       -0.83      2.79 o 
  12   3   0        0.83        0.70      2.63 o 
  13   3   0        6.19        1.37      3.29 o 
  14   3   0        0.05        1.57      3.52 o 
   0   4   0      636.25      637.69      7.33 o 
   1   4   0     5526.19     5655.65    116.20 o 
   2   4   0      724.99      702.70      5.47 o 
   3   4   0       12.01        9.42      0.96 o 
   4   4   0     1004.00      938.48      7.96 o 
   5   4   0      262.21      248.70      3.56 o 
   6   4   0      126.44      121.76      2.88 o 
   7   4   0        0.09        0.48      1.24 o 
   8   4   0       99.61      105.18      3.51 o 
   9   4   0        1.37        1.88      2.04 o 
  10   4   0      520.68      509.23     37.42 o 
  11   4   0        0.35        0.50      1.98 o 
  12   4   0        5.73        2.33      2.61 o 
  13   4   0        2.31        2.51      2.83 o 
  14   4   0        0.15        0.92      2.69 o 
   1   5   0      461.74      450.24      3.28 o 
   2   5   0       50.85       54.66      2.72 o 
   3   5   0     3324.10     3196.95     24.75 o 
   4   5   0        6.00        7.44      1.12 o 
   5   5   0       87.88       81.38      2.10 o 
   6   5   0      135.94      138.11      2.87 o 
   7   5   0       87.75       82.37      3.10 o 
   8   5   0       37.68       38.50      2.87 o 
   9   5   0      390.28      404.07      6.76 o 
  10   5   0       98.69      110.75      3.98 o 
  11   5   0       26.46       24.26      4.56 o 
  12   5   0        0.38        0.57      2.28 o 
  13   5   0        0.00       -2.49      2.76 o 
  14   5   0        5.11        2.18      2.85 o 
   0   6   0      421.53      402.06      7.10 o 
   1   6   0      258.03      255.96      2.04 o 
   2   6   0     1631.06     1628.86     12.63 o 
   3   6   0       57.34       55.55      1.48 o 
   4   6   0      212.39      207.07      3.86 o 
   5   6   0      107.36      116.52      2.46 o 
   6   6   0        0.11        1.22      1.17 o 
   7   6   0       10.41       10.07      1.85 o 
   8   6   0      425.35      423.90      8.83 o 
   9   6   0        0.05        0.71      1.62 o 
  10   6   0       49.45       56.00      3.25 o 
  11   6   0        8.93        8.75      2.71 o 
  12   6   0        0.06        1.69      2.21 o 
  13   6   0        9.91       10.72      3.32 o 
   1   7   0      941.51      902.36      5.98 o 
   2   7   0      430.92      478.46      4.77 o 
   3   7   0       22.03       23.82      1.24 o 
   4   7   0      477.98      483.72      5.36 o 
   5   7   0       63.39       70.85      2.34 o 
   6   7   0      142.71      148.37      3.17 o 
   7   7   0      125.12      129.84      3.63 o 
   8   7   0       38.62       38.96      2.94 o 
   9   7   0       40.40       42.26      2.73 o 
  10   7   0        3.55        1.90      1.93 o 
  11   7   0        3.76        3.30      2.22 o 
  12   7   0        0.01        5.09      3.02 o 
  13   7   0        0.55        2.19      3.01 o 
   0   8   0      247.07      245.28      2.97 o 
   1   8   0       21.86       18.94      0.65 o 
   2   8   0      104.83       90.82      1.37 o 
   3   8   0      134.96      120.10      2.10 o 
   4   8   0        1.03       -0.19      0.64 o 
   5   8   0       11.09       14.65      2.61 o 
   6   8   0        4.25        3.31      1.41 o 
   7   8   0        5.74        6.59      1.71 o 
   8   8   0       26.24       26.59      2.57 o 
   9   8   0       68.70       81.28      3.21 o 
  10   8   0        5.46        6.24      2.29 o 
  11   8   0        3.74        1.68      2.06 o 
  12   8   0        9.19       13.03      3.40 o 
  13   8   0        8.30        9.70      3.46 o 
   1   9   0      483.35      479.30      4.24 o 
   2   9   0      132.69      135.17      1.82 o 
   3   9   0        2.20        2.03      0.77 o 
   4   9   0       50.69       52.32      2.12 o 
   5   9   0        8.89        8.47      1.64 o 
   6   9   0       32.48       34.17      2.54 o 
   7   9   0      159.96      157.80      3.41 o 
   8   9   0        2.69        3.50      1.94 o 
   9   9   0       16.17       18.64      2.37 o 
  10   9   0        0.02       -2.25      2.25 o 
  11   9   0       19.31       22.93      3.40 o 
  12   9   0       15.93       31.61      4.63 o 
   0  10   0      492.57      486.82      6.16 o 
   1  10   0        1.87        2.12      0.59 o 
   2  10   0        7.53        6.46      0.76 o 
   3  10   0       26.76       30.95      1.32 o 
   4  10   0        5.06        2.63      1.33 o 
   5  10   0       10.27       19.21      5.36 o 
   6  10   0       17.64       13.24      1.97 o 
   7  10   0       11.27       10.67      2.28 o 
   8  10   0       11.12       10.15      2.37 o 
   9  10   0        9.27       11.41      2.67 o 
  10  10   0        0.11       -1.35      1.78 o 
  11  10   0        1.50        6.06      2.64 o 
  12  10   0        2.10        3.72      2.70 o 
   1  11   0       35.13       34.78      1.04 o 
   2  11   0       17.12       19.58      1.31 o 
   3  11   0        2.69        3.76      0.90 o 
   4  11   0        5.60        4.13      0.94 o 
   5  11   0        3.56        5.95      1.52 o 
   6  11   0        0.01        0.75      1.33 o 
   7  11   0       10.64        6.27      3.45 o 
   8  11   0        0.00        1.96      1.87 o 
   9  11   0        0.45        0.32      2.02 o 
  10  11   0        0.63       -0.11      1.64 o 
  11  11   0        5.38        5.10      3.22 o 
   0  12   0        0.08        0.69      2.94 o 
   1  12   0       47.36       45.10      1.59 o 
   2  12   0      153.60      149.68      3.69 o 
   3  12   0      151.33      147.61      2.92 o 
   4  12   0       96.01       94.75      1.95 o 
   5  12   0        0.18        0.26      0.97 o 
   6  12   0        2.08        1.46      1.28 o 
   7  12   0       16.37       12.20      6.25 o 
   8  12   0        5.97        5.28      2.39 o 
   9  12   0        0.66        2.18      1.92 o 
  10  12   0       11.54       13.31      4.86 o 
   1  13   0        4.67        3.81      3.48 o 
   2  13   0        2.91        2.18      1.10 o 
   3  13   0        7.84        7.63      1.03 o 
   4  13   0        4.05        4.45      0.92 o 
   5  13   0        5.19        2.25      1.17 o 
   6  13   0        0.19       -0.50      1.22 o 
   7  13   0        0.00       -0.81      1.37 o 
   8  13   0        0.06        0.14      1.30 o 
   9  13   0       12.02       10.29      4.28 o 
   0  14   0       10.73       11.30      5.25 o 
   1  14   0       19.80       24.05      4.14 o 
   2  14   0        0.06        0.15      2.32 o 
   3  14   0       26.97       24.79      5.42 o 
   4  14   0        1.50        1.56      1.13 o 
   5  14   0        0.93        1.14      1.54 o 
   6  14   0        3.88        3.44      1.71 o 
   7  14   0        2.93        0.31      1.77 o 
   8  14   0        0.83        0.32      2.10 o 
   1  15   0        1.94        2.02      3.22 o 
   2  15   0        9.80        6.67      8.39 o 
   3  15   0        0.76        1.40      3.25 o 
   4  15   0        0.17       -2.66      3.45 o 
   5  15   0        1.20        0.64      3.17 o 
   6  15   0        2.18        3.67      3.97 o 
   7  15   0        0.89        0.68      2.81 o 
   0  16   0        0.00        1.14      4.66 o 
   1  16   0        1.45        0.60      3.78 o 
   2  16   0        0.45        1.84      4.31 o 
   3  16   0        0.11        2.46      4.35 o 
   4  16   0        0.35        6.54      5.17 o 
   5  16   0        0.05       -3.27      4.94 o 
   1  17   0        0.02        0.43      3.31 o 
   2  17   0        0.70        5.48      5.24 o 
   3  17   0        0.89        1.57      3.87 o 
 -14   1   1        3.04        0.13      3.07 o 
 -13   1   1       19.31        0.15      2.38 o 
 -12   1   1        8.01        5.78      3.33 o 
 -11   1   1       36.77       41.76      4.40 o 
 -10   1   1        0.13       -0.06      2.13 o 
  -9   1   1       28.08       27.26      3.44 o 
  -8   1   1       66.42       72.37      3.59 o 
  -7   1   1      120.85      112.22      3.46 o 
  -6   1   1      307.09      331.45      5.54 o 
  -5   1   1      566.60      554.30      6.13 o 
  -4   1   1       58.50       51.25      2.11 o 
  -3   1   1     3178.15     3025.29     25.56 o 
  -2   1   1      321.27      289.33      3.30 o 
  -1   1   1        0.04        0.67      0.21 o 
   0   1   1       42.08       25.35      0.78 o 
   1   1   1      212.68      175.78      3.76 o 
   2   1   1       37.29       32.53      1.91 o 
   3   1   1      108.80      101.31      2.95 o 
   4   1   1      795.66      744.18      7.99 o 
   5   1   1      458.05      424.80      6.00 o 
   6   1   1      201.58      200.30      5.00 o 
   7   1   1      160.22      147.76      7.72 o 
   8   1   1       34.44       40.82      4.28 o 
   9   1   1       21.25       21.62      4.13 o 
  10   1   1       26.46       28.53      4.29 o 
  11   1   1       45.67       49.04      4.99 o 
  12   1   1        8.81        1.91      3.60 o 
  13   1   1        6.22        2.26      3.69 o 
  14   1   1        5.71        2.34      4.46 o 
 -14   2   1        5.37        0.87      3.07 o 
 -13   2   1        0.25       -1.27      2.86 o 
 -12   2   1        2.69        1.66      2.85 o 
 -11   2   1       82.38       77.81      6.22 o 
 -10   2   1        0.04        1.58      2.55 o 
  -9   2   1      187.26      201.57      5.48 o 
  -8   2   1        1.19        4.27      2.32 o 
  -7   2   1      711.88      739.69      9.34 o 
  -6   2   1       16.83       24.95      2.64 o 
  -5   2   1     3306.67     3279.88     29.55 o 
  -4   2   1       69.44       73.40      2.19 o 
  -3   2   1     1167.11     1035.04      8.06 o 
  -2   2   1        4.50        4.31      0.50 o 
  -1   2   1     5005.16     4634.12    151.94 o 
   0   2   1      315.07      277.22      2.16 o 
   1   2   1    25078.54    25996.45    229.01 o 
   2   2   1     1387.86     1211.12      9.79 o 
   3   2   1       22.60       19.82      1.75 o 
   4   2   1      182.08      180.49      3.63 o 
   5   2   1      258.70      249.59      4.76 o 
   6   2   1      900.88      916.33     10.68 o 
   7   2   1      225.08      230.39      6.99 o 
   8   2   1        1.71        2.01      2.54 o 
   9   2   1       13.10       14.17      3.77 o 
  10   2   1        2.19        3.51      2.90 o 
  11   2   1       83.64       96.04      5.33 o 
  12   2   1        4.59        0.97      2.95 o 
  13   2   1        8.22        0.84      3.59 o 
  14   2   1        1.48       -0.53      3.14 o 
 -14   3   1        0.18       -0.94      3.73 o 
 -13   3   1        9.21        1.63      2.95 o 
 -12   3   1       15.42        9.12      4.34 o 
 -11   3   1       10.36       10.64      3.29 o 
 -10   3   1      115.83      116.36      4.91 o 
  -9   3   1       32.11       33.08      3.65 o 
  -8   3   1      253.41      268.18      6.34 o 
  -7   3   1      312.35      326.11      5.70 o 
  -6   3   1       27.86       32.59      2.16 o 
  -5   3   1      152.80      141.75      2.58 o 
  -4   3   1     1200.10     1116.54      9.15 o 
  -3   3   1       27.14       29.81      1.11 o 
  -2   3   1        6.06        8.25      0.81 o 
  -1   3   1       73.05       73.49      0.94 o 
   0   3   1      774.16      634.83      4.57 o 
   1   3   1       26.99       21.68      1.05 o 
   2   3   1     4696.53     4432.06     74.02 o 
   3   3   1     1633.88     1530.74     12.47 o 
   4   3   1      101.00      115.15      2.54 o 
   5   3   1      451.96      423.14      6.51 o 
   6   3   1       99.90      100.48      3.84 o 
   7   3   1        0.12        2.01      2.42 o 
   8   3   1        0.04        1.72      2.44 o 
   9   3   1       20.52       24.57      3.67 o 
  10   3   1       92.04       97.95      5.37 o 
  11   3   1       13.60       12.31      4.46 o 
  12   3   1        2.61        1.00      2.85 o 
  13   3   1        7.59        1.55      3.38 o 
 -14   4   1        1.29        1.40      2.54 o 
 -13   4   1        1.54        0.57      2.49 o 
 -12   4   1        3.61        0.54      2.10 o 
 -11   4   1       35.20       27.15      4.21 o 
 -10   4   1      208.16      221.02      5.07 o 
  -9   4   1        0.36       -0.17      1.49 o 
  -8   4   1      292.13      305.06      4.81 o 
  -7   4   1       25.71       26.37      1.89 o 
  -6   4   1      620.55      641.93      6.61 o 
  -5   4   1       18.55       14.38      1.21 o 
  -4   4   1     1101.10     1084.07      8.65 o 
  -3   4   1      500.25      488.54      4.47 o 
  -2   4   1       22.64       19.51      0.85 o 
  -1   4   1      868.44      823.99     14.28 o 
   0   4   1      816.28      752.87      4.90 o 
   1   4   1     1766.96     1567.31     10.72 o 
   2   4   1      357.05      338.89      3.57 o 
   3   4   1      159.16      151.76      5.94 o 
   4   4   1       69.87       78.43      2.25 o 
   5   4   1       17.79       18.87      1.95 o 
   6   4   1       68.15       72.23      2.62 o 
   7   4   1       23.30       25.99      2.51 o 
   8   4   1       13.46       10.61      2.63 o 
   9   4   1        1.49        3.06      2.14 o 
  10   4   1       26.58       28.68      3.17 o 
  11   4   1       54.99       67.73      4.23 o 
  12   4   1        4.03        1.56      2.44 o 
  13   4   1        6.41        4.46      3.53 o 
 -14   5   1        4.97        5.52      3.12 o 
 -13   5   1        7.58        2.22      2.56 o 
 -12   5   1       16.55        8.29      3.72 o 
 -11   5   1        4.09        3.72      2.17 o 
 -10   5   1       17.81       16.71      2.52 o 
  -9   5   1       53.95       60.96      3.11 o 
  -8   5   1      128.32      135.97      3.82 o 
  -7   5   1       28.56       35.94      1.96 o 
  -6   5   1       42.26       42.12      1.93 o 
  -5   5   1        8.31       14.65      1.21 o 
  -4   5   1      208.54      207.94      2.74 o 
  -3   5   1      487.56      495.37      4.66 o 
  -2   5   1       15.25       14.23      0.59 o 
  -1   5   1       20.83       24.03      1.27 o 
   0   5   1      468.17      469.50      4.93 o 
   1   5   1      553.31      551.81      4.22 o 
   2   5   1       52.46       38.23      1.20 o 
   3   5   1      241.98      227.61      3.27 o 
   4   5   1      204.66      211.74      3.20 o 
   5   5   1       44.54       47.86      2.18 o 
   6   5   1       56.80       51.42      2.72 o 
   7   5   1        1.53        0.36      1.42 o 
   8   5   1       10.23       10.17      2.41 o 
   9   5   1       17.12       16.37      2.80 o 
  10   5   1       15.67       14.26      3.12 o 
  11   5   1       13.36       12.29      3.29 o 
  12   5   1        7.02        1.67      2.87 o 
  13   5   1        1.08        3.67      3.21 o 
 -14   6   1        0.94       -0.78      2.52 o 
 -13   6   1        6.03        5.27      2.84 o 
 -12   6   1        7.25        3.22      2.49 o 
 -11   6   1        8.78        6.34      2.27 o 
 -10   6   1        5.42        6.39      2.13 o 
  -9   6   1      197.60      204.42      5.17 o 
  -8   6   1        4.75        4.20      1.77 o 
  -7   6   1       32.33       30.82      2.15 o 
  -6   6   1      445.89      416.83      4.98 o 
  -5   6   1      255.84      265.82      4.09 o 
  -4   6   1      183.11      165.14      2.14 o 
  -3   6   1       63.04       57.57      1.17 o 
  -2   6   1      278.50      266.20      2.17 o 
  -1   6   1        0.69       -0.01      0.85 o 
   0   6   1        1.78        1.26      0.79 o 
   1   6   1      747.83      722.99      5.44 o 
   2   6   1       36.20       37.36      1.20 o 
   3   6   1      159.93      137.21      3.98 o 
   4   6   1       14.81       13.99      1.55 o 
   5   6   1      518.54      522.63      6.33 o 
   6   6   1      113.54      113.56      3.45 o 
   7   6   1       10.97       12.20      2.16 o 
   8   6   1      142.46      152.95      4.07 o 
   9   6   1       50.66       58.80      3.25 o 
  10   6   1        7.66        4.51      2.64 o 
  11   6   1       28.64       21.35      4.47 o 
  12   6   1        0.20        2.24      2.75 o 
  13   6   1        2.44        3.39      3.16 o 
 -13   7   1        1.28        3.76      2.57 o 
 -12   7   1        4.53        3.09      2.43 o 
 -11   7   1        0.27       -0.18      1.40 o 
 -10   7   1       14.32       14.62      2.50 o 
  -9   7   1       43.74       50.47      2.60 o 
  -8   7   1      696.18      712.09     12.27 o 
  -7   7   1        2.58        1.77      1.44 o 
  -6   7   1      276.52      264.06      5.36 o 
  -5   7   1       10.18        8.26      1.09 o 
  -4   7   1       55.61       58.65      1.40 o 
  -3   7   1       39.07       38.28      0.87 o 
  -2   7   1       65.92       65.46      0.87 o 
  -1   7   1        5.93        5.40      1.14 o 
   0   7   1      104.23       92.61      1.74 o 
   1   7   1       15.90       17.26      0.92 o 
   2   7   1      648.37      648.33      5.21 o 
   3   7   1      493.34      485.06      4.51 o 
   4   7   1      240.51      245.09      3.75 o 
   5   7   1        4.05        3.76      1.34 o 
   6   7   1       20.75       22.89      2.40 o 
   7   7   1      300.80      319.76      5.77 o 
   8   7   1      142.98      156.05      4.53 o 
   9   7   1       21.49       23.47      2.81 o 
  10   7   1        6.30        7.72      2.93 o 
  11   7   1        7.13       10.06      3.22 o 
  12   7   1        0.76        2.88      3.46 o 
 -13   8   1        4.13        2.32      2.40 o 
 -12   8   1        5.44        9.51      2.74 o 
 -11   8   1        5.82        6.37      2.35 o 
 -10   8   1       11.48       11.06      2.45 o 
  -9   8   1       20.48       22.04      2.44 o 
  -8   8   1       19.45       23.57      2.43 o 
  -7   8   1      966.21     1020.15     13.60 o 
  -6   8   1      173.60      175.92      3.40 o 
  -5   8   1      101.00       99.98      2.41 o 
  -4   8   1       24.67       24.42      1.25 o 
  -3   8   1       28.52       27.96      0.98 o 
  -2   8   1       19.56       17.12      1.28 o 
  -1   8   1        1.01       -1.17      1.17 o 
   0   8   1        0.20       -0.08      0.58 o 
   1   8   1       30.64       42.37      0.74 o 
   2   8   1       66.36       63.22      1.53 o 
   3   8   1        0.01       -0.40      0.83 o 
   4   8   1       26.88       29.00      1.88 o 
   5   8   1       47.45       42.92      2.16 o 
   6   8   1       91.53       99.42      3.55 o 
   7   8   1      244.26      269.28      5.56 o 
   8   8   1      146.39      166.13      4.88 o 
   9   8   1       11.43       11.84      2.60 o 
  10   8   1        1.95        0.92      2.29 o 
  11   8   1        2.50        5.56      2.66 o 
  12   8   1        3.02        3.61      2.68 o 
 -12   9   1        9.03        9.06      2.87 o 
 -11   9   1        0.08        0.33      1.86 o 
 -10   9   1        2.85        3.74      2.32 o 
  -9   9   1       24.62       29.88      2.53 o 
  -8   9   1        0.24        2.19      1.99 o 
  -7   9   1       44.86       47.70      2.27 o 
  -6   9   1      271.94      296.71      4.94 o 
  -5   9   1        7.94        7.38      1.25 o 
  -4   9   1      215.07      215.81      2.69 o 
  -3   9   1       23.60       20.37      1.13 o 
  -2   9   1       32.25       30.26      1.63 o 
  -1   9   1       45.18       35.98      2.45 o 
   0   9   1       36.46       35.29      2.12 o 
   1   9   1       21.18       21.65      1.25 o 
   2   9   1       12.66       13.01      0.94 o 
   3   9   1       24.15       23.94      1.74 o 
   4   9   1       26.50       33.99      1.88 o 
   5   9   1       27.57       30.19      1.89 o 
   6   9   1       67.38       68.86      3.78 o 
   7   9   1       12.66       17.01      2.40 o 
   8   9   1        1.50        1.35      1.62 o 
   9   9   1        6.89        7.48      2.22 o 
  10   9   1        0.67        0.75      1.87 o 
  11   9   1        0.94        1.64      2.37 o 
  12   9   1        0.03        3.13      2.61 o 
 -12  10   1       10.71       16.11      3.91 o 
 -11  10   1        4.32        1.76      2.21 o 
 -10  10   1        2.99        1.05      2.32 o 
  -9  10   1        1.47        0.07      1.36 o 
  -8  10   1      116.90      136.03      4.11 o 
  -7  10   1       20.63       21.55      1.82 o 
  -6  10   1       23.21       27.11      1.68 o 
  -5  10   1      261.89      274.68      3.55 o 
  -4  10   1       42.02       38.97      2.20 o 
  -3  10   1       40.87       38.44      1.17 o 
  -2  10   1      269.48      257.74      3.92 o 
  -1  10   1        2.46        4.34      1.16 o 
   0  10   1        2.23        0.41      1.28 o 
   1  10   1        6.28        7.37      1.24 o 
   2  10   1       16.49       19.87      1.01 o 
   3  10   1       41.43       44.16      2.12 o 
   4  10   1        8.45        7.32      1.47 o 
   5  10   1      164.55      175.74      4.80 o 
   6  10   1        0.24       -0.54      1.15 o 
   7  10   1        0.01       -0.88      1.53 o 
   8  10   1        0.05        1.09      1.62 o 
   9  10   1       25.01       27.12      4.14 o 
  10  10   1        3.67        4.55      2.43 o 
  11  10   1        0.30        0.03      1.93 o 
 -11  11   1        6.09        4.20      2.36 o 
 -10  11   1        0.62       -0.26      1.75 o 
  -9  11   1        4.20        2.97      2.02 o 
  -8  11   1        5.06        2.92      1.80 o 
  -7  11   1       26.78       34.43      2.59 o 
  -6  11   1      170.47      169.81      3.97 o 
  -5  11   1        0.81        0.52      0.80 o 
  -4  11   1       13.16       13.65      0.85 o 
  -3  11   1      126.41      131.47      3.14 o 
  -2  11   1      330.58      338.58      5.17 o 
  -1  11   1       32.43       30.45      1.72 o 
   0  11   1       26.17       26.11      1.84 o 
   1  11   1        3.54        1.19      1.00 o 
   2  11   1      151.60      159.66      1.92 o 
   3  11   1       13.28       17.69      1.20 o 
   4  11   1       33.21       40.62      2.13 o 
   5  11   1       21.98       22.14      3.89 o 
   6  11   1       30.25       28.92      2.60 o 
   7  11   1       24.84       18.47      4.89 o 
   8  11   1       10.91        8.25      2.21 o 
   9  11   1        0.27        0.22      1.57 o 
  10  11   1        4.76        5.31      2.48 o 
 -10  12   1        0.00        0.25      1.83 o 
  -9  12   1        0.16        0.17      1.39 o 
  -8  12   1       13.67       13.49      3.87 o 
  -7  12   1       11.47       10.69      1.61 o 
  -6  12   1        0.60        1.52      0.96 o 
  -5  12   1       15.12       14.30      1.79 o 
  -4  12   1       25.53       27.56      2.31 o 
  -3  12   1       75.81       81.29      2.52 o 
  -2  12   1       38.62       40.12      2.11 o 
  -1  12   1       11.54        9.35      2.32 o 
   0  12   1        1.14        1.03      1.55 o 
   1  12   1       20.16       27.36      5.11 o 
   2  12   1       16.37       12.48      4.21 o 
   3  12   1       19.21       23.52      1.26 o 
   4  12   1       40.31       44.84      2.05 o 
   5  12   1        1.36        0.76      1.25 o 
   6  12   1        0.01       -0.02      1.35 o 
   7  12   1       35.44       37.45      2.80 o 
   8  12   1        2.38        2.82      2.33 o 
   9  12   1        0.95       -0.11      1.87 o 
  10  12   1        3.47        2.38      2.44 o 
 -10  13   1        9.68       16.14      4.23 o 
  -9  13   1        2.81        3.74      3.13 o 
  -8  13   1        6.93        5.64      1.89 o 
  -7  13   1       14.49       13.42      2.65 o 
  -6  13   1        5.65        5.25      1.00 o 
  -5  13   1        2.60        1.42      0.88 o 
  -4  13   1       35.73       37.92      2.43 o 
  -3  13   1       21.75       23.75      2.11 o 
  -2  13   1        0.30        0.58      1.35 o 
  -1  13   1        6.61        4.30      1.82 o 
   0  13   1       16.51       12.37      2.94 o 
   1  13   1        3.05        0.95      1.26 o 
   2  13   1        6.22        1.25      1.94 o 
   3  13   1        1.64        0.88      0.40 o 
   4  13   1      104.98      109.06      3.15 o 
   5  13   1        2.57        0.70      1.08 o 
   6  13   1        1.81        1.33      1.70 o 
   7  13   1        0.45        0.16      1.77 o 
   8  13   1        0.18        0.18      1.75 o 
   9  13   1        5.03        5.66      3.46 o 
  -8  14   1        0.02        0.65      1.95 o 
  -7  14   1        9.54        9.66      3.17 o 
  -6  14   1        8.56        6.41      2.19 o 
  -5  14   1        2.99        2.76      2.25 o 
  -4  14   1        1.27        0.34      1.41 o 
  -3  14   1       69.80       75.27      2.89 o 
  -2  14   1       25.21       25.07      1.61 o 
  -1  14   1        8.56        6.37      2.71 o 
   0  14   1        3.09        1.94      1.50 o 
   1  14   1        0.68        0.30      0.81 o 
   2  14   1        0.01       -0.83      1.79 o 
   3  14   1       88.08       84.35      4.33 o 
   4  14   1        2.83        0.55      1.38 o 
   5  14   1        0.26       -0.40      1.47 o 
   6  14   1        1.33        0.98      1.94 o 
   7  14   1        0.42       -1.73      2.14 o 
   8  14   1        3.19       -0.15      2.13 o 
  -7  15   1        0.77       -2.90      5.73 o 
  -6  15   1        0.91        2.77      3.58 o 
  -5  15   1        2.19        6.38      3.75 o 
  -4  15   1        4.10        4.94      3.67 o 
  -3  15   1       10.28        9.45      4.94 o 
  -2  15   1       77.33       85.41      8.81 o 
  -1  15   1       16.65       17.88      5.26 o 
   0  15   1        1.31        2.12      3.99 o 
   1  15   1        0.02       -0.07      2.40 o 
   2  15   1       21.81       17.94     13.87 o 
   3  15   1        4.36        4.44      4.25 o 
   4  15   1        4.66        3.38      3.67 o 
   5  15   1        0.11        0.54      2.56 o 
   6  15   1        1.06       -1.29      3.36 o 
  -5  16   1        4.19        4.80      3.97 o 
  -4  16   1        0.08       -0.12      3.48 o 
  -3  16   1       35.22       54.55      5.87 o 
  -2  16   1        0.03        1.66      3.52 o 
  -1  16   1        2.42        2.74      3.70 o 
   0  16   1        2.61        1.09      3.82 o 
   1  16   1        2.20        3.06      3.71 o 
   2  16   1        1.12        4.73      4.46 o 
   3  16   1       25.95       43.60      6.91 o 
   4  16   1        0.03       -0.18      3.08 o 
   5  16   1        0.06       -0.30      3.26 o 
  -3  17   1        0.04        0.29      3.19 o 
  -2  17   1        0.01       -0.42      3.33 o 
  -1  17   1        8.38       10.71      4.81 o 
   0  17   1        0.10        0.08      2.88 o 
   1  17   1        0.54       -1.70      6.06 o 
   2  17   1        1.09        1.66      3.83 o 
 -15   0   2        0.82        0.24      4.13 o 
 -14   0   2        0.04        1.44      4.36 o 
 -13   0   2        0.88        1.59      3.99 o 
 -12   0   2        4.70        0.60      4.63 o 
 -11   0   2       50.97       55.40      8.95 o 
 -10   0   2       19.98       23.52      4.75 o 
  -9   0   2       24.12       29.18      5.72 o 
  -8   0   2      437.12      436.35     11.24 o 
  -7   0   2      162.93      177.79      5.56 o 
  -6   0   2     2036.91     2249.81     29.71 o 
  -5   0   2      911.38      973.76     13.40 o 
  -4   0   2      273.50      356.11      8.39 o 
  -2   0   2     3172.25     2964.63    121.37 o 
  -1   0   2     4030.36     3994.63     38.50 o 
   0   0   2    22647.80    23661.49    333.02 o 
   1   0   2    10789.24    11156.31    154.88 o 
   2   0   2     5383.23     5197.51    104.55 o 
   3   0   2      359.39      334.58      6.49 o 
   4   0   2       70.38       72.11      3.88 o 
   5   0   2      438.94      438.36     11.26 o 
   6   0   2      107.79      116.79      6.54 o 
   7   0   2      333.69      333.66      9.61 o 
   8   0   2       10.95       15.08      4.72 o 
   9   0   2       20.78       24.48      5.16 o 
  10   0   2       29.42       37.56      7.01 o 
  11   0   2        2.65        3.22      4.56 o 
  12   0   2       54.07       65.75      7.74 o 
  13   0   2        2.04        3.03      5.27 o 
 -15   1   2        0.72        0.88      3.29 o 
 -14   1   2        0.00       -0.26      2.64 o 
 -13   1   2        0.31        0.70      3.23 o 
 -12   1   2        0.07        1.10      2.75 o 
 -11   1   2       81.64       76.41      4.45 o 
 -10   1   2       24.85       30.92      3.68 o 
  -9   1   2       68.77       80.79      4.15 o 
  -8   1   2       96.15       96.87      3.59 o 
  -7   1   2      209.56      215.51      4.45 o 
  -6   1   2      162.80      168.07      3.36 o 
  -5   1   2      425.75      450.27      5.98 o 
  -4   1   2       35.22       28.42      2.65 o 
  -3   1   2      852.60      749.67     13.96 o 
  -2   1   2      300.98      295.60      4.11 o 
  -1   1   2       26.13       27.46      0.93 o 
   0   1   2      749.67      703.30      6.43 o 
   1   1   2     4054.96     3603.08     39.98 o 
   2   1   2       25.41       25.97      1.88 o 
   3   1   2       22.05       23.19      1.95 o 
   4   1   2      410.44      372.16      5.64 o 
   5   1   2      332.79      320.18      5.29 o 
   6   1   2       14.15       26.10      6.31 o 
   7   1   2        0.08        0.70      2.42 o 
   8   1   2       17.43       15.89      4.05 o 
   9   1   2        8.98        8.06      3.78 o 
  10   1   2       14.25       10.79      3.88 o 
  11   1   2       57.27       66.15      5.50 o 
  12   1   2       10.44        2.71      3.71 o 
  13   1   2       12.58        4.66      4.90 o 
 -15   2   2        3.66        0.36      3.74 o 
 -14   2   2        0.14        1.10      3.45 o 
 -13   2   2        5.05        0.84      2.68 o 
 -12   2   2       49.20       44.74      9.15 o 
 -11   2   2      113.39      126.41      5.07 o 
 -10   2   2       23.49       23.39      3.33 o 
  -9   2   2      347.85      331.23      6.82 o 
  -8   2   2      247.78      262.11      5.41 o 
  -7   2   2        1.21        3.05      1.73 o 
  -6   2   2      890.04      872.64      9.15 o 
  -5   2   2      118.70      118.89      3.32 o 
  -4   2   2       11.20        9.45      0.70 o 
  -3   2   2      101.01       76.47      1.58 o 
  -2   2   2     1299.57     1226.30     21.65 o 
  -1   2   2      159.55      124.57      1.75 o 
   0   2   2       37.89       32.17      1.31 o 
   1   2   2      737.24      647.23     13.71 o 
   2   2   2     2832.03     2731.52     22.16 o 
   3   2   2      105.24       95.24      2.54 o 
   4   2   2      107.28      108.76      3.00 o 
   5   2   2        0.56        0.39      1.43 o 
   6   2   2        0.00        1.22      2.12 o 
   7   2   2        5.78        6.88      3.07 o 
   8   2   2        0.51        1.94      3.13 o 
   9   2   2        0.16       -0.77      2.38 o 
  10   2   2       18.62       12.53      4.02 o 
  11   2   2        2.90        0.54      3.11 o 
  12   2   2       43.59       39.51     16.91 o 
  13   2   2        1.08       -1.90      3.52 o 
 -14   3   2        1.53        0.27      3.39 o 
 -13   3   2       18.93        0.15      2.62 o 
 -12   3   2       65.99       75.15     13.20 o 
 -11   3   2        0.00        0.94      2.36 o 
 -10   3   2       58.36       75.96      4.16 o 
  -9   3   2      359.75      348.40      7.53 o 
  -8   3   2      144.20      148.30      4.05 o 
  -7   3   2        3.03        4.52      1.72 o 
  -6   3   2       54.41       52.01      2.04 o 
  -5   3   2     1136.80     1251.29     11.33 o 
  -4   3   2        0.07       -0.06      0.45 o 
  -3   3   2      227.30      240.03      2.11 o 
  -2   3   2      169.69      164.64      1.99 o 
  -1   3   2     1862.58     1766.70     12.32 o 
   0   3   2      514.28      449.78      4.27 o 
   1   3   2     3087.13     2928.28     23.34 o 
   2   3   2      241.22      244.80      3.16 o 
   3   3   2       97.73      100.95      2.34 o 
   4   3   2       17.61       14.91      1.80 o 
   5   3   2        0.18        2.33      1.86 o 
   6   3   2       25.32       25.06      2.98 o 
   7   3   2        7.37        6.22      2.84 o 
   8   3   2        0.06        0.45      2.28 o 
   9   3   2       52.11       49.22      4.09 o 
  10   3   2        1.96        2.49      2.91 o 
  11   3   2        0.01       -0.69      3.16 o 
  12   3   2        0.83        0.77      2.99 o 
  13   3   2        5.84        1.59      2.96 o 
 -14   4   2        2.80        0.42      2.50 o 
 -13   4   2        0.22       -0.02      1.82 o 
 -12   4   2        0.05       -0.29      1.60 o 
 -11   4   2       74.82       67.80      3.26 o 
 -10   4   2      321.12      308.35      5.36 o 
  -9   4   2       43.54       44.88      2.45 o 
  -8   4   2       15.53       19.19      1.76 o 
  -7   4   2        0.00        1.30      1.32 o 
  -6   4   2      281.21      304.20      4.36 o 
  -5   4   2        8.98        8.53      1.22 o 
  -4   4   2     1469.56     1464.59     14.54 o 
  -3   4   2       28.54       29.57      0.96 o 
  -2   4   2        5.53        4.87      0.58 o 
  -1   4   2        7.20        6.00      0.68 o 
   0   4   2     1814.48     1669.09     11.96 o 
   1   4   2      218.36      199.16      2.35 o 
   2   4   2      769.93      719.21     16.94 o 
   3   4   2      476.07      434.72      5.11 o 
   4   4   2      553.05      541.39      6.14 o 
   5   4   2       15.42       17.10      2.00 o 
   6   4   2       41.81       48.83      2.65 o 
   7   4   2       17.98       21.87      2.92 o 
   8   4   2       36.16       35.66      3.08 o 
   9   4   2       48.32       58.84      3.59 o 
  10   4   2       41.68       47.63      3.75 o 
  11   4   2       17.11        4.14      3.27 o 
  12   4   2        1.38        0.30      2.37 o 
  13   4   2        0.41        0.56      3.05 o 
 -14   5   2        0.00        2.89      3.43 o 
 -13   5   2        2.68        3.76      2.39 o 
 -12   5   2        0.01       -0.18      1.55 o 
 -11   5   2       11.96       14.07      2.42 o 
 -10   5   2        9.12       10.57      2.35 o 
  -9   5   2      113.84      108.92      3.37 o 
  -8   5   2      116.27      110.10      3.43 o 
  -7   5   2        0.06        1.09      1.32 o 
  -6   5   2       38.24       32.75      1.61 o 
  -5   5   2      271.16      295.26      5.75 o 
  -4   5   2      109.42      112.91      2.02 o 
  -3   5   2       74.95       76.40      1.48 o 
  -2   5   2      800.90      744.00      6.68 o 
  -1   5   2       66.14       57.91      1.28 o 
   0   5   2      136.95      129.29      1.67 o 
   1   5   2      256.56      241.44      2.76 o 
   2   5   2       32.83       39.62      1.38 o 
   3   5   2     2413.45     2368.39     22.61 o 
   4   5   2       92.27       83.51      2.73 o 
   5   5   2       63.42       63.59      2.49 o 
   6   5   2       35.43       38.91      2.98 o 
   7   5   2        3.01        3.17      1.93 o 
   8   5   2      204.74      224.04      5.04 o 
   9   5   2       79.93       88.28      3.99 o 
  10   5   2        0.02       -0.66      2.13 o 
  11   5   2        6.95        0.79      2.33 o 
  12   5   2       12.48        1.73      3.08 o 
 -14   6   2        3.08        3.38      3.86 o 
 -13   6   2        9.11        7.93      3.33 o 
 -12   6   2       25.22       32.98      6.65 o 
 -11   6   2       16.05       12.26      2.82 o 
 -10   6   2       53.00       57.12      2.99 o 
  -9   6   2       47.55       47.78      3.04 o 
  -8   6   2      465.23      440.94      6.95 o 
  -7   6   2        7.53        7.79      1.40 o 
  -6   6   2       55.62       55.85      2.53 o 
  -5   6   2       62.65       69.86      1.92 o 
  -4   6   2      132.85      152.08      2.29 o 
  -3   6   2       23.11       23.15      1.39 o 
  -2   6   2        3.67        2.96      0.57 o 
  -1   6   2      370.34      367.00      2.74 o 
   0   6   2       17.69       17.56      0.84 o 
   1   6   2      610.44      616.45      5.06 o 
   2   6   2     1092.54     1145.68      9.11 o 
   3   6   2       40.94       45.28      2.32 o 
   4   6   2       84.30       75.50      5.27 o 
   5   6   2       34.57       35.97      2.21 o 
   6   6   2        0.54        0.37      1.58 o 
   7   6   2        5.44        9.05      2.19 o 
   8   6   2      120.95      126.83      4.30 o 
   9   6   2       16.52       24.22      2.97 o 
  10   6   2        4.53        3.55      2.48 o 
  11   6   2        0.28       -2.40      3.10 o 
  12   6   2        0.05       -1.89      2.87 o 
 -13   7   2        4.43        5.99      3.19 o 
 -12   7   2       15.59       18.42      4.55 o 
 -11   7   2       38.28       35.97      5.99 o 
 -10   7   2       34.02       37.62      2.70 o 
  -9   7   2      135.53      152.04      3.96 o 
  -8   7   2        1.59        3.01      1.78 o 
  -7   7   2      208.61      206.93      3.97 o 
  -6   7   2       54.76       63.19      1.94 o 
  -5   7   2      376.40      414.19      4.65 o 
  -4   7   2        4.52        2.95      0.83 o 
  -3   7   2       74.44       86.80      1.72 o 
  -2   7   2      435.59      430.36      8.06 o 
  -1   7   2      689.30      686.37      6.46 o 
   0   7   2       68.84       65.54      2.32 o 
   1   7   2       77.07       72.95      1.48 o 
   2   7   2      238.76      238.21      2.77 o 
   3   7   2       51.16       48.22      1.73 o 
   4   7   2       50.66       57.65      2.65 o 
   5   7   2      498.35      507.00      6.28 o 
   6   7   2        0.11        2.98      2.01 o 
   7   7   2      142.47      139.05      4.03 o 
   8   7   2        7.04        9.69      2.36 o 
   9   7   2        0.84       -0.74      2.03 o 
  10   7   2        5.70        5.77      2.79 o 
  11   7   2       15.00       14.87      4.13 o 
  12   7   2        0.33        0.23      2.92 o 
 -13   8   2        0.25        1.73      3.38 o 
 -12   8   2        2.45        0.82      1.99 o 
 -11   8   2       17.07       21.19      4.82 o 
 -10   8   2       79.75       85.87      3.82 o 
  -9   8   2       22.51       19.07      2.26 o 
  -8   8   2       21.57       23.44      2.08 o 
  -7   8   2      146.52      146.02      3.40 o 
  -6   8   2       17.42       16.63      1.50 o 
  -5   8   2       41.97       46.30      1.63 o 
  -4   8   2      122.47      123.93      3.04 o 
  -3   8   2       12.39       13.15      0.40 o 
  -2   8   2       48.31       45.39      2.12 o 
  -1   8   2      230.16      233.12      4.71 o 
   0   8   2       12.98       13.49      1.24 o 
   1   8   2        0.10        0.20      0.34 o 
   2   8   2       62.30       57.71      1.44 o 
   3   8   2       70.79       75.27      1.83 o 
   4   8   2      176.46      169.65      3.46 o 
   5   8   2       47.93       39.18      3.12 o 
   6   8   2        2.61        6.89      2.11 o 
   7   8   2       36.08       38.62      2.63 o 
   8   8   2        5.88        4.99      2.12 o 
   9   8   2        2.10        2.37      2.40 o 
  10   8   2       25.68       24.26      5.34 o 
  11   8   2        0.02        2.02      2.65 o 
 -13   9   2        0.00       -0.04      2.16 o 
 -12   9   2        3.02        5.88      2.77 o 
 -11   9   2       19.98       18.11      4.94 o 
 -10   9   2        0.96        1.67      2.19 o 
  -9   9   2       11.44        9.48      2.26 o 
  -8   9   2        0.19        1.42      1.55 o 
  -7   9   2      579.02      588.90      7.40 o 
  -6   9   2        2.55        4.69      1.02 o 
  -5   9   2      117.50      120.31      4.89 o 
  -4   9   2       19.51       22.10      1.22 o 
  -3   9   2        2.97        2.54      1.21 o 
  -2   9   2        1.75        2.89      1.38 o 
  -1   9   2       92.45       92.34      2.83 o 
   0   9   2       13.27       15.25      1.49 o 
   1   9   2      111.19      113.17      3.47 o 
   2   9   2        3.90        3.57      0.76 o 
   3   9   2        0.77        1.91      0.95 o 
   4   9   2       80.63       76.35      2.10 o 
   5   9   2        5.08        5.98      1.54 o 
   6   9   2        0.52        0.91      1.25 o 
   7   9   2        0.58       -0.46      1.56 o 
   8   9   2       32.82       36.37      3.30 o 
   9   9   2        4.70        3.53      2.20 o 
  10   9   2        1.16        3.28      2.50 o 
  11   9   2       12.58       13.14      4.33 o 
 -12  10   2        2.37        5.44      2.95 o 
 -11  10   2       14.18        0.27      2.03 o 
 -10  10   2        6.78        0.65      1.70 o 
  -9  10   2       25.82       27.20      2.29 o 
  -8  10   2        0.56       -0.40      1.07 o 
  -7  10   2        6.13        5.79      1.45 o 
  -6  10   2      228.92      249.12      3.51 o 
  -5  10   2        4.89        2.68      1.31 o 
  -4  10   2        1.88        4.05      1.43 o 
  -3  10   2       12.75       13.64      1.98 o 
  -2  10   2       66.99       70.04      2.78 o 
  -1  10   2        0.03        0.87      1.34 o 
   0  10   2      156.34      163.40      2.97 o 
   1  10   2       14.60       13.48      1.56 o 
   2  10   2        3.09        2.96      0.99 o 
   3  10   2        6.78        9.25      1.01 o 
   4  10   2       25.38       26.94      1.58 o 
   5  10   2        7.75        5.76      1.46 o 
   6  10   2        7.30        5.83      1.64 o 
   7  10   2        0.27       -0.89      1.60 o 
   8  10   2        2.25        1.79      2.23 o 
   9  10   2        2.79        4.42      2.36 o 
  10  10   2        0.00        1.59      2.41 o 
 -11  11   2        2.72        2.24      2.01 o 
 -10  11   2        1.68        2.69      2.10 o 
  -9  11   2        0.16       -0.08      1.36 o 
  -8  11   2        1.84        0.60      1.15 o 
  -7  11   2        0.01       -0.04      0.96 o 
  -6  11   2        0.58        0.80      1.21 o 
  -5  11   2      128.27      128.47      2.60 o 
  -4  11   2       32.10       39.18      2.68 o 
  -3  11   2       46.27       47.78      3.25 o 
  -2  11   2       14.17       16.73      3.00 o 
  -1  11   2      162.23      162.15      5.87 o 
   0  11   2        2.07        2.67      1.91 o 
   1  11   2       55.98       54.93      2.40 o 
   2  11   2       10.40        9.02      1.92 o 
   3  11   2       28.74       31.06      2.11 o 
   4  11   2       15.82       16.02      2.02 o 
   5  11   2       38.13       30.74      2.11 o 
   6  11   2       30.07       32.75      2.23 o 
   7  11   2        0.01       -0.48      1.41 o 
   8  11   2        2.88        1.99      1.78 o 
   9  11   2        1.11       -0.26      1.89 o 
  10  11   2        1.18        1.29      2.16 o 
 -11  12   2        5.97        0.00      2.00 o 
 -10  12   2        3.66        0.93      1.71 o 
  -9  12   2        0.52        1.31      1.42 o 
  -8  12   2        5.06        6.76      1.92 o 
  -7  12   2        3.00        1.67      1.52 o 
  -6  12   2      108.94      121.43      3.17 o 
  -5  12   2        7.44        4.99      2.83 o 
  -4  12   2       84.56       85.65      3.63 o 
  -3  12   2        5.82        4.59      1.81 o 
  -2  12   2      151.91      160.74      4.43 o 
  -1  12   2       62.38       65.17      3.58 o 
   0  12   2       25.92       27.03      2.53 o 
   1  12   2       50.67       59.63      2.59 o 
   2  12   2      135.59      147.99      4.33 o 
   3  12   2       16.95       16.93      1.97 o 
   4  12   2      209.87      221.46      5.45 o 
   5  12   2        2.88        2.11      2.21 o 
   6  12   2       10.22        6.48      2.54 o 
   7  12   2        0.08        0.07      1.41 o 
   8  12   2        3.03        2.54      1.86 o 
   9  12   2        2.12        1.35      1.91 o 
 -10  13   2        7.14        7.30      3.04 o 
  -9  13   2        5.94        5.85      2.89 o 
  -8  13   2        0.83        2.54      3.04 o 
  -7  13   2        3.82        3.54      2.49 o 
  -6  13   2       20.21       20.95      3.03 o 
  -5  13   2       61.65       58.02      4.36 o 
  -4  13   2        4.97        3.63      1.71 o 
  -3  13   2        1.23        1.37      2.02 o 
  -2  13   2        1.54        0.39      1.26 o 
  -1  13   2       30.00       38.12      2.77 o 
   0  13   2        1.56        0.36      1.44 o 
   1  13   2        9.65        7.36      3.27 o 
   2  13   2        0.81        0.27      1.36 o 
   3  13   2        2.08        1.64      1.65 o 
   4  13   2        0.02        0.06      0.89 o 
   5  13   2       12.34        4.30      2.17 o 
   6  13   2        0.50        0.20      1.66 o 
   7  13   2        1.26        0.50      1.70 o 
   8  13   2        0.18        1.51      2.31 o 
  -8  14   2        2.82        2.48      2.80 o 
  -7  14   2        0.18       -0.95      2.26 o 
  -6  14   2        0.06       -0.43      1.77 o 
  -5  14   2        0.64       -0.18      1.70 o 
  -4  14   2        6.56        5.36      2.28 o 
  -3  14   2        5.67        3.15      2.15 o 
  -2  14   2        4.70        1.81      1.73 o 
  -1  14   2       13.55        6.28      4.66 o 
   0  14   2        1.93        1.41      1.69 o 
   1  14   2        4.89        3.70      2.53 o 
   2  14   2        0.10        0.54      1.44 o 
   3  14   2       32.47       33.87      5.34 o 
   4  14   2        3.70        1.75      2.51 o 
   5  14   2       19.80       -0.01      1.71 o 
   6  14   2        0.29        0.40      2.45 o 
   7  14   2        0.01        0.84      2.63 o 
  -7  15   2        2.48        1.82      2.56 o 
  -6  15   2        0.48        0.81      1.77 o 
  -5  15   2        2.32        0.65      2.35 o 
  -4  15   2        0.75        0.36      1.67 o 
  -3  15   2        5.04        3.83      2.43 o 
  -2  15   2        0.01       -0.41      1.35 o 
  -1  15   2        6.45        3.26      2.87 o 
   0  15   2        3.67        1.45      1.66 o 
   1  15   2        0.63        0.09      1.96 o 
   2  15   2        0.75        0.34      1.81 o 
   3  15   2        0.00        1.44      2.13 o 
   4  15   2        5.15        2.98      3.19 o 
   5  15   2        3.64        0.59      3.20 o 
  -5  16   2        0.37       -2.57      4.63 o 
  -4  16   2        4.53        3.63      4.64 o 
  -3  16   2        1.16       -1.38      3.42 o 
  -2  16   2        2.54        2.84      3.70 o 
  -1  16   2        2.91        5.67      4.58 o 
   0  16   2        2.80        2.22      3.57 o 
   1  16   2        0.19        1.23      4.14 o 
   2  16   2        0.51       -1.37      3.59 o 
   3  16   2        7.48        8.35      7.24 o 
   4  16   2        2.12        0.47      3.43 o 
  -1  17   2        3.99        2.44      3.96 o 
 -15   1   3        9.21        9.12      5.61 o 
 -14   1   3       11.86        8.74      5.77 o 
 -13   1   3        0.31        0.46      2.56 o 
 -12   1   3        0.25       -0.78      2.60 o 
 -11   1   3       51.80       58.27      4.14 o 
 -10   1   3        1.14        3.25      3.26 o 
  -9   1   3       95.37      104.39      5.92 o 
  -8   1   3       97.59      109.30      5.75 o 
  -7   1   3      142.13      134.42      5.90 o 
  -6   1   3      106.34       84.75      3.61 o 
  -5   1   3       66.88       52.42      3.45 o 
  -4   1   3      327.77      339.35      2.83 o 
  -3   1   3       21.25       17.23      1.05 o 
  -2   1   3      556.84      540.03      3.95 o 
  -1   1   3       95.22       91.06      1.77 o 
   0   1   3        3.52        1.86      0.89 o 
   1   1   3       26.85       26.88      1.45 o 
   2   1   3      585.23      519.17     11.12 o 
   3   1   3        7.70        9.34      1.76 o 
   4   1   3        0.01        0.13      1.43 o 
   5   1   3        3.67        2.87      2.03 o 
   6   1   3      233.17      250.71      5.85 o 
   7   1   3       22.06       23.59      3.57 o 
   8   1   3       30.47       35.43      4.22 o 
   9   1   3        7.57        3.64      3.01 o 
  10   1   3        4.20        3.61      3.52 o 
  11   1   3        5.35        7.01      3.79 o 
  12   1   3        0.25        5.69      4.05 o 
 -15   2   3        0.32        0.94      3.94 o 
 -14   2   3        3.31        2.03      3.89 o 
 -13   2   3       10.89        9.22      4.86 o 
 -12   2   3        9.39        9.47      3.96 o 
 -11   2   3       64.08       57.79      6.15 o 
 -10   2   3        0.08        1.83      2.70 o 
  -9   2   3      140.78      139.66      5.35 o 
  -8   2   3       84.22       86.65      6.94 o 
  -7   2   3        3.55        4.84      3.22 o 
  -6   2   3       63.96       60.48      3.34 o 
  -5   2   3     1677.12     1859.31     34.92 o 
  -4   2   3      127.80      117.42      2.08 o 
  -3   2   3      302.28      322.25      4.30 o 
  -2   2   3       43.65       47.43      1.24 o 
  -1   2   3       14.89       10.21      0.88 o 
   0   2   3      650.99      624.15      6.01 o 
   1   2   3      386.65      400.24      4.74 o 
   2   2   3      527.04      481.79      5.27 o 
   3   2   3       41.32       44.14      2.57 o 
   4   2   3       53.77       49.56      2.97 o 
   5   2   3       14.44       19.14      2.70 o 
   6   2   3       54.65       65.28      4.19 o 
   7   2   3        0.46        0.32      2.04 o 
   8   2   3       40.15       44.99      4.00 o 
   9   2   3       15.44       14.74      4.55 o 
  10   2   3       10.81        4.31      3.40 o 
  11   2   3        1.27       -1.37      3.18 o 
  12   2   3        1.03        3.44      4.57 o 
 -14   3   3        2.37        2.07      2.68 o 
 -13   3   3        2.13       -0.02      1.96 o 
 -12   3   3       14.23       10.49      4.25 o 
 -11   3   3       21.20       15.92      6.07 o 
 -10   3   3       86.03       81.96      5.26 o 
  -9   3   3      150.56      172.17      6.16 o 
  -8   3   3        7.85        8.20      1.46 o 
  -7   3   3      125.79      131.45      5.51 o 
  -6   3   3       20.37       19.14      0.97 o 
  -5   3   3       30.82       29.16      1.02 o 
  -4   3   3      134.46      139.83      2.35 o 
  -3   3   3        2.05        1.94      1.00 o 
  -2   3   3       38.20       43.08      1.64 o 
  -1   3   3       76.45       70.96      1.59 o 
   0   3   3      162.12      163.54      2.41 o 
   1   3   3     1330.13     1255.84     11.10 o 
   2   3   3      573.97      561.11      6.05 o 
   3   3   3      390.03      392.65      5.10 o 
   4   3   3       72.74       84.48      2.66 o 
   5   3   3      116.24      112.19      3.27 o 
   6   3   3        0.24       -0.84      1.71 o 
   7   3   3        9.57        7.73      2.99 o 
   8   3   3        5.11        7.44      4.00 o 
   9   3   3        9.97        7.90      3.32 o 
  10   3   3       11.00        2.93      3.24 o 
  11   3   3        2.00        2.23      2.86 o 
  12   3   3        0.86       -0.74      2.93 o 
 -14   4   3        1.67        4.51      2.81 o 
 -13   4   3       14.46       13.14      4.35 o 
 -12   4   3        5.85        4.51      2.22 o 
 -11   4   3        0.11        1.03      1.64 o 
 -10   4   3       66.35       73.05      3.65 o 
  -9   4   3      135.56      144.94      3.90 o 
  -8   4   3       34.05       27.58      2.52 o 
  -7   4   3       96.17      110.08      2.55 o 
  -6   4   3       20.97       24.12      1.40 o 
  -5   4   3      316.56      325.74      4.69 o 
  -4   4   3      234.96      234.68      3.21 o 
  -3   4   3     2567.18     2750.65     37.99 o 
  -2   4   3        0.03        0.54      0.70 o 
  -1   4   3      156.77      134.77      4.37 o 
   0   4   3      167.58      155.66      2.64 o 
   1   4   3        6.49        5.41      0.98 o 
   2   4   3      223.42      216.54      3.23 o 
   3   4   3       77.22       78.76      2.61 o 
   4   4   3       32.39       34.72      2.15 o 
   5   4   3        9.20        9.04      1.96 o 
   6   4   3        6.14        3.38      2.59 o 
   7   4   3        2.11        3.38      2.16 o 
   8   4   3        5.59        4.31      2.35 o 
   9   4   3       13.19       10.21      3.10 o 
  10   4   3        2.67        3.00      2.92 o 
  11   4   3        7.58        2.40      3.10 o 
  12   4   3        1.42       -0.39      2.67 o 
 -14   5   3        0.05       -2.38      2.38 o 
 -13   5   3        8.01        8.31      3.04 o 
 -12   5   3       16.32       12.43      5.14 o 
 -11   5   3       32.29       39.27      7.65 o 
 -10   5   3       41.58       45.87      2.50 o 
  -9   5   3       18.76       28.40      2.42 o 
  -8   5   3        0.94        3.20      1.73 o 
  -7   5   3       82.68       84.98      2.27 o 
  -6   5   3        1.54        0.46      0.94 o 
  -5   5   3       53.72       61.64      2.06 o 
  -4   5   3     1316.86     1433.34     11.77 o 
  -3   5   3       12.83       10.47      0.78 o 
  -2   5   3        0.36        0.78      0.53 o 
  -1   5   3      165.12      178.84      2.17 o 
   0   5   3        1.48        0.63      0.65 o 
   1   5   3       54.44       46.21      1.68 o 
   2   5   3      120.90      113.84      2.81 o 
   3   5   3      255.53      256.40      4.19 o 
   4   5   3       38.32       36.71      2.68 o 
   5   5   3        0.37       -1.09      1.76 o 
   6   5   3       45.55       49.96      3.23 o 
   7   5   3       71.87       71.73      3.50 o 
   8   5   3       18.63       12.68      2.97 o 
   9   5   3        0.10        0.27      1.99 o 
  10   5   3        0.02       -0.67      2.32 o 
  11   5   3        5.42        2.87      3.10 o 
  12   5   3        4.88        0.80      2.80 o 
 -14   6   3        0.93        1.97      2.46 o 
 -13   6   3        0.09        2.11      2.74 o 
 -12   6   3        0.59        2.37      2.76 o 
 -11   6   3        0.11        0.01      1.40 o 
 -10   6   3       12.58        9.74      2.27 o 
  -9   6   3       15.77       19.43      1.84 o 
  -8   6   3       12.13       12.70      2.23 o 
  -7   6   3        3.79        2.67      1.07 o 
  -6   6   3       22.31       27.98      2.02 o 
  -5   6   3      182.72      178.31      3.77 o 
  -4   6   3      431.34      453.35      4.42 o 
  -3   6   3      225.50      246.72      2.73 o 
  -2   6   3      531.37      495.81      4.50 o 
  -1   6   3       24.90       25.49      0.91 o 
   0   6   3       36.28       39.13      1.21 o 
   1   6   3        2.46        2.83      1.04 o 
   2   6   3       27.23       25.32      1.43 o 
   3   6   3       89.17       99.51      3.86 o 
   4   6   3       17.98       20.24      2.32 o 
   5   6   3        1.22        1.18      1.51 o 
   6   6   3       48.71       50.13      3.15 o 
   7   6   3        6.28        8.35      2.32 o 
   8   6   3       30.82       34.32      5.25 o 
   9   6   3       42.18       50.47      6.20 o 
  10   6   3       22.58        8.30      5.32 o 
  11   6   3        1.47        1.27      2.74 o 
 -13   7   3        4.18        4.80      2.92 o 
 -12   7   3        5.57        4.30      2.14 o 
 -11   7   3        0.96        1.65      1.67 o 
 -10   7   3       16.47       15.69      3.72 o 
  -9   7   3        3.70        5.09      1.67 o 
  -8   7   3      111.79      103.01      3.01 o 
  -7   7   3       28.62       27.44      1.68 o 
  -6   7   3       63.71       60.87      1.82 o 
  -5   7   3        6.57        5.36      0.91 o 
  -4   7   3      160.72      184.08      2.39 o 
  -3   7   3       38.70       40.13      1.15 o 
  -2   7   3       19.97       17.33      1.11 o 
  -1   7   3       27.06       23.98      1.06 o 
   0   7   3      149.40      140.86      2.14 o 
   1   7   3       10.16       11.23      1.13 o 
   2   7   3        7.61        6.39      1.39 o 
   3   7   3        1.29        0.69      1.17 o 
   4   7   3       36.13       36.91      2.92 o 
   5   7   3       53.17       57.88      2.87 o 
   6   7   3        0.34       -0.17      1.42 o 
   7   7   3       10.15        8.53      2.55 o 
   8   7   3       62.98       68.04      3.75 o 
   9   7   3       42.36       42.56      6.40 o 
  10   7   3        0.65        3.03      2.90 o 
  11   7   3        0.78        1.85      3.18 o 
 -13   8   3       23.86       30.26      6.66 o 
 -12   8   3        1.27        1.48      1.96 o 
 -11   8   3        0.57       -0.70      2.06 o 
 -10   8   3        7.22        6.85      1.84 o 
  -9   8   3        4.09        4.73      1.78 o 
  -8   8   3        0.34       -0.97      1.32 o 
  -7   8   3      311.39      329.58      4.60 o 
  -6   8   3      182.20      212.31      4.46 o 
  -5   8   3      184.18      191.50      2.71 o 
  -4   8   3      286.30      285.10      3.90 o 
  -3   8   3      102.96       97.75      2.41 o 
  -2   8   3       86.33       89.04      2.74 o 
  -1   8   3       34.18       31.39      1.63 o 
   0   8   3       43.71       44.38      1.28 o 
   1   8   3       70.91       72.27      1.62 o 
   2   8   3       11.94       13.87      1.38 o 
   3   8   3        6.11        8.98      1.37 o 
   4   8   3       58.92       60.86      2.52 o 
   5   8   3       12.12       16.70      3.00 o 
   6   8   3        9.62        8.67      2.26 o 
   7   8   3       85.98       97.51      3.75 o 
   8   8   3        9.84        4.89      2.40 o 
   9   8   3       10.20        5.24      2.79 o 
  10   8   3        0.60        7.56      3.85 o 
  11   8   3        0.62        2.70      2.99 o 
 -12   9   3       31.92       37.24     10.79 o 
 -11   9   3       13.61        6.69      4.60 o 
 -10   9   3        5.53        3.12      2.82 o 
  -9   9   3        0.26        0.40      1.45 o 
  -8   9   3        3.94        3.81      1.38 o 
  -7   9   3       89.80       97.21      2.88 o 
  -6   9   3      324.63      358.92      6.44 o 
  -5   9   3        2.15        1.48      0.97 o 
  -4   9   3       13.22       15.34      0.78 o 
  -3   9   3      138.83      144.49      5.06 o 
  -2   9   3      101.75      103.17      4.33 o 
  -1   9   3        0.13       -0.58      1.13 o 
   0   9   3      188.78      196.42      4.04 o 
   1   9   3       14.87       16.39      0.90 o 
   2   9   3       40.53       37.97      1.44 o 
   3   9   3        7.13        6.59      1.56 o 
   4   9   3        2.19        3.29      1.50 o 
   5   9   3       21.35       19.85      3.35 o 
   6   9   3      143.64      143.19      5.00 o 
   7   9   3       15.70        8.57      3.57 o 
   8   9   3        0.22        0.14      2.56 o 
   9   9   3        0.27       -2.26      2.26 o 
  10   9   3        0.04        4.28      2.93 o 
 -12  10   3        0.33       -0.78      1.98 o 
 -11  10   3        1.97        0.17      1.89 o 
 -10  10   3       31.92       42.62      5.13 o 
  -9  10   3       55.28       56.41      2.50 o 
  -8  10   3        8.81        7.00      1.65 o 
  -7  10   3        0.04        0.42      1.54 o 
  -6  10   3      117.71      129.51      2.40 o 
  -5  10   3       54.99       58.02      2.31 o 
  -4  10   3       14.71       13.99      2.98 o 
  -3  10   3      308.38      313.74      7.73 o 
  -2  10   3       22.01       16.02      5.16 o 
  -1  10   3      471.43      481.01      8.63 o 
   0  10   3       23.86       26.10      2.08 o 
   1  10   3       53.96       56.47      3.29 o 
   2  10   3        6.42        4.26      1.05 o 
   3  10   3        3.05        3.96      1.58 o 
   4  10   3        7.85        7.59      1.53 o 
   5  10   3      140.09      151.46      4.04 o 
   6  10   3        3.98        3.65      1.76 o 
   7  10   3        7.77        3.72      1.97 o 
   8  10   3        2.80        3.24      2.79 o 
   9  10   3        0.00       -1.95      2.47 o 
 -11  11   3        0.88        1.45      2.10 o 
 -10  11   3        2.11        1.40      1.71 o 
  -9  11   3        0.45        1.37      1.49 o 
  -8  11   3        1.95        3.49      1.64 o 
  -7  11   3        7.16        6.31      1.51 o 
  -6  11   3       43.77       41.50      2.75 o 
  -5  11   3       20.81       21.62      2.85 o 
  -4  11   3       12.98        5.08      2.33 o 
  -3  11   3       18.37       15.97      5.36 o 
  -2  11   3      188.86      201.33      5.17 o 
  -1  11   3      135.94      143.81      4.41 o 
   0  11   3        0.01       -0.54      1.27 o 
   1  11   3       28.76       33.29      2.19 o 
   2  11   3        2.46        0.70      0.90 o 
   3  11   3        8.54        6.59      1.84 o 
   4  11   3        2.37        2.51      1.37 o 
   5  11   3        0.00       -0.84      1.45 o 
   6  11   3       50.46       52.85      3.04 o 
   7  11   3        0.88        0.18      1.76 o 
   8  11   3        0.00       -1.37      1.99 o 
   9  11   3        0.13       -0.45      1.87 o 
 -10  12   3        0.76        0.94      2.11 o 
  -9  12   3        0.09        0.19      2.21 o 
  -8  12   3        5.12        5.93      3.90 o 
  -7  12   3        1.02        1.52      2.68 o 
  -6  12   3        2.78        1.79      1.78 o 
  -5  12   3       45.60       53.61      3.98 o 
  -4  12   3        6.61        7.17      2.08 o 
  -3  12   3       38.63       38.46      2.74 o 
  -2  12   3       20.05       16.90      6.35 o 
  -1  12   3        6.96        5.40      2.17 o 
   0  12   3       12.08        6.28      2.46 o 
   1  12   3        6.19        7.38      2.09 o 
   2  12   3        2.17        2.76      2.08 o 
   3  12   3        0.00        0.03      0.60 o 
   4  12   3       20.49       17.35      4.45 o 
   5  12   3        4.88        2.15      1.64 o 
   6  12   3        7.53        4.44      2.05 o 
   7  12   3        4.99        2.98      2.06 o 
   8  12   3        2.54        5.95      3.32 o 
  -9  13   3        2.64        0.06      2.54 o 
  -8  13   3       18.12       16.38      7.11 o 
  -7  13   3        7.85        6.13      3.51 o 
  -6  13   3        7.07        8.09      2.65 o 
  -5  13   3        3.80        3.17      2.03 o 
  -4  13   3       87.74       94.34      4.66 o 
  -3  13   3        0.21       -0.28      1.52 o 
  -2  13   3       24.74       27.46      4.78 o 
  -1  13   3       40.58       48.66      3.28 o 
   0  13   3        0.00       -1.23      2.25 o 
   1  13   3        5.39        1.54      1.63 o 
   2  13   3        0.78        1.22      1.97 o 
   3  13   3        6.24        1.06      2.78 o 
   4  13   3       23.04        6.08      4.50 o 
   5  13   3        1.39        1.02      2.52 o 
   6  13   3        2.73        0.99      2.94 o 
   7  13   3        0.00        0.58      3.06 o 
  -8  14   3        4.30        7.55      4.61 o 
  -7  14   3       11.61        9.76      4.66 o 
  -6  14   3        0.04       -0.50      2.15 o 
  -5  14   3       55.00       70.18      4.15 o 
  -4  14   3        0.24        1.35      2.07 o 
  -3  14   3       99.15      105.90      3.78 o 
  -2  14   3        7.30        3.28      2.35 o 
  -1  14   3        0.60        0.39      1.80 o 
   0  14   3        1.70        0.95      1.97 o 
   1  14   3        7.76        4.92      2.96 o 
   2  14   3        6.53        4.00      2.26 o 
   3  14   3       10.87        4.42      2.37 o 
   4  14   3        0.02       -0.18      1.85 o 
   5  14   3        4.79        1.31      2.89 o 
   6  14   3        0.12        1.54      2.97 o 
  -7  15   3        8.86       13.77      3.77 o 
  -6  15   3        3.13        1.08      1.88 o 
  -5  15   3        0.37        0.43      1.68 o 
  -4  15   3       41.04       43.97      3.58 o 
  -3  15   3       21.00       19.44      4.92 o 
  -2  15   3       60.75       67.58      3.52 o 
  -1  15   3        5.92        2.09      2.78 o 
   0  15   3       35.36       38.76      3.54 o 
   1  15   3        0.29        0.50      1.98 o 
   2  15   3        0.01       -0.13      1.64 o 
   3  15   3        1.60        2.29      2.39 o 
   4  15   3        0.82       -0.30      1.91 o 
  -4  16   3        1.41       -0.39      2.85 o 
  -3  16   3       19.86       25.59      4.94 o 
  -2  16   3        2.75        0.09      2.64 o 
  -1  16   3        1.52       -1.17      3.40 o 
   0  16   3        0.04       -0.69      3.22 o 
   1  16   3        3.00        1.93      3.67 o 
   2  16   3        1.84        3.48      4.14 o 
 -15   0   4        4.66        6.43      9.64 o 
 -14   0   4        1.40        4.28      8.26 o 
 -13   0   4        0.00       -3.45      7.15 o 
 -12   0   4       15.97       16.51     12.99 o 
 -11   0   4      366.81      395.11     22.56 o 
 -10   0   4        3.40        0.45      4.42 o 
  -9   0   4      250.70      239.56     11.68 o 
  -8   0   4      370.75      356.77     16.75 o 
  -7   0   4        0.27        1.00      3.04 o 
  -6   0   4      268.31      260.92      3.89 o 
  -5   0   4       11.45       12.96      1.52 o 
  -4   0   4      118.10      108.03      2.10 o 
  -3   0   4       84.45       78.76      1.76 o 
  -2   0   4      176.13      151.78      2.87 o 
  -1   0   4      168.92      163.83      3.32 o 
   0   0   4     1539.48     1605.95     18.18 o 
   1   0   4      669.20      676.19     11.72 o 
   2   0   4      405.56      401.17      9.72 o 
   3   0   4      406.08      416.47      9.21 o 
   4   0   4      315.90      332.78      8.67 o 
   5   0   4        0.26        2.07      3.40 o 
   6   0   4        0.94        1.51      3.90 o 
   7   0   4       30.39       36.74      5.48 o 
   8   0   4       13.15       21.11      7.01 o 
   9   0   4        7.96       11.41      5.46 o 
  10   0   4        6.97        5.32      5.44 o 
  11   0   4        2.19       12.72      6.62 o 
 -14   1   4        6.87        7.34      6.11 o 
 -13   1   4        0.42        2.05      5.77 o 
 -12   1   4        0.74        3.07      4.63 o 
 -11   1   4       40.99       44.06      8.38 o 
 -10   1   4        0.04        0.04      2.49 o 
  -9   1   4       23.49       20.08      4.42 o 
  -8   1   4      245.05      254.52      7.57 o 
  -7   1   4      291.19      284.03      7.11 o 
  -6   1   4       17.66       14.35      1.02 o 
  -5   1   4      444.15      446.04      5.14 o 
  -4   1   4       97.42      100.96      2.32 o 
  -3   1   4      322.67      340.01      9.03 o 
  -2   1   4      147.11      146.08      2.01 o 
  -1   1   4      564.93      578.38      5.27 o 
   0   1   4      390.42      390.08      4.63 o 
   1   1   4      722.31      718.03      7.69 o 
   2   1   4      336.82      336.23      5.82 o 
   3   1   4       36.73       33.66      3.18 o 
   4   1   4       26.35       32.74      3.23 o 
   5   1   4       84.78       95.37      4.18 o 
   6   1   4        5.11        5.89      3.15 o 
   7   1   4        2.72        3.10      3.05 o 
   8   1   4        0.04        3.68      3.10 o 
   9   1   4        0.52        0.53      2.89 o 
  10   1   4        0.41       -2.19      3.39 o 
  11   1   4       10.36       11.38      5.06 o 
 -14   2   4        2.29        1.23      8.16 o 
 -13   2   4        0.04       -0.16      3.38 o 
 -12   2   4        3.09        2.88      4.60 o 
 -11   2   4       19.97       26.82      6.87 o 
 -10   2   4       85.06       93.91      6.36 o 
  -9   2   4      253.62      265.55     10.04 o 
  -8   2   4     1038.62     1049.61     17.80 o 
  -7   2   4        1.93        1.05      0.51 o 
  -6   2   4       48.17       47.41      1.69 o 
  -5   2   4       86.49       84.78      2.67 o 
  -4   2   4      114.70      135.54      3.01 o 
  -3   2   4      106.81      105.36      1.69 o 
  -2   2   4      145.80      163.99      1.94 o 
  -1   2   4        2.41        1.11      0.91 o 
   0   2   4        0.04        1.38      1.04 o 
   1   2   4      243.44      238.19      3.74 o 
   2   2   4      679.49      680.52      8.00 o 
   3   2   4       76.68       85.73      2.93 o 
   4   2   4       38.59       40.40      2.74 o 
   5   2   4        4.24        5.43      2.50 o 
   6   2   4       27.87       31.36      3.57 o 
   7   2   4        2.76        1.71      2.64 o 
   8   2   4        0.03        2.70      3.35 o 
   9   2   4        1.37        0.82      3.14 o 
  10   2   4        6.05        2.06      4.15 o 
  11   2   4        0.62       -0.01      3.12 o 
 -14   3   4        0.00        0.28      2.71 o 
 -13   3   4        0.03       -0.71      2.70 o 
 -12   3   4       18.34       10.16      3.51 o 
 -11   3   4       10.84        4.56      2.55 o 
 -10   3   4        0.15       -0.14      1.13 o 
  -9   3   4      216.12      229.23      4.72 o 
  -8   3   4      217.98      227.25      3.87 o 
  -7   3   4      208.53      202.09     16.75 o 
  -6   3   4      370.36      361.90      4.53 o 
  -5   3   4      133.70      147.59      3.15 o 
  -4   3   4        4.49        3.70      1.55 o 
  -3   3   4      479.79      508.62      4.81 o 
  -2   3   4       25.61       22.68      1.18 o 
  -1   3   4       57.78       58.28      1.58 o 
   0   3   4        0.00       -0.70      1.11 o 
   1   3   4       11.07       12.42      1.60 o 
   2   3   4        8.50       14.17      1.82 o 
   3   3   4       53.57       56.60      2.77 o 
   4   3   4       10.63       13.31      2.20 o 
   5   3   4       30.54       35.07      2.81 o 
   6   3   4       11.57       10.74      2.68 o 
   7   3   4       24.35       33.01      3.25 o 
   8   3   4       14.04       15.23      3.16 o 
   9   3   4        7.72        3.46      3.06 o 
  10   3   4        0.00        0.00      2.85 o 
  11   3   4        4.14        2.83      3.67 o 
 -14   4   4        1.39       -1.34      5.18 o 
 -13   4   4        2.33        1.15      1.97 o 
 -12   4   4        9.87        3.83      2.51 o 
 -11   4   4        0.00        0.14      1.40 o 
 -10   4   4      416.37      374.77      6.62 o 
  -9   4   4       14.46       11.28      1.75 o 
  -8   4   4        0.89        1.01      0.51 o 
  -7   4   4       99.77       99.51      2.99 o 
  -6   4   4        6.92        7.92      1.30 o 
  -5   4   4      229.23      236.47      4.10 o 
  -4   4   4      540.75      594.36      7.87 o 
  -3   4   4       61.57       59.51      1.14 o 
  -2   4   4      409.16      414.49      4.76 o 
  -1   4   4      315.93      306.01      3.84 o 
   0   4   4        2.30        1.37      1.04 o 
   1   4   4       41.10       42.16      1.87 o 
   2   4   4      131.74      136.01      3.18 o 
   3   4   4       17.08       24.48      2.07 o 
   4   4   4      138.75      156.73      4.63 o 
   5   4   4       44.33       47.12      3.16 o 
   6   4   4        9.59        8.40      2.53 o 
   7   4   4        3.31        2.43      2.45 o 
   8   4   4        0.80        1.08      2.36 o 
   9   4   4        4.61        2.59      3.51 o 
  10   4   4       26.62       14.80      8.11 o 
  11   4   4        6.52        2.67      3.29 o 
 -14   5   4        0.03        2.33      5.36 o 
 -13   5   4        2.26        0.91      2.68 o 
 -12   5   4        2.62        0.22      1.38 o 
 -11   5   4        0.63        0.59      1.69 o 
 -10   5   4        0.01        0.59      1.53 o 
  -9   5   4      225.42      203.94      7.79 o 
  -8   5   4       72.89       67.50      6.01 o 
  -7   5   4       65.99       71.93      2.66 o 
  -6   5   4        2.27        3.38      1.23 o 
  -5   5   4        0.93        2.28      1.43 o 
  -4   5   4       30.96       31.97      0.71 o 
  -3   5   4        9.56       14.46      1.03 o 
  -2   5   4        9.02       11.46      1.50 o 
  -1   5   4      223.04      219.47      3.30 o 
   0   5   4       35.20       36.21      1.91 o 
   1   5   4      319.19      310.65      4.83 o 
   2   5   4       52.84       54.48      2.58 o 
   3   5   4      375.78      402.37      5.67 o 
   4   5   4       10.78        7.66      2.08 o 
   5   5   4        0.47        0.94      1.69 o 
   6   5   4        4.05        2.35      2.06 o 
   7   5   4       21.45       13.85      5.92 o 
   8   5   4       19.49        7.21      4.62 o 
   9   5   4       49.24       45.22     11.97 o 
  10   5   4        7.35        0.22      2.29 o 
  11   5   4        0.17        0.41      2.96 o 
 -14   6   4        2.25       -1.14      4.99 o 
 -13   6   4        0.06        0.33      4.56 o 
 -12   6   4       38.43       43.96     12.75 o 
 -11   6   4        3.24        3.37      1.61 o 
 -10   6   4       42.48       33.86      6.15 o 
  -9   6   4        8.25        6.48      1.06 o 
  -8   6   4        8.09        5.48      1.17 o 
  -7   6   4       42.50       49.65      2.56 o 
  -6   6   4       38.31       37.59      2.25 o 
  -5   6   4       41.36       45.80      2.46 o 
  -4   6   4       19.48       26.19      0.96 o 
  -3   6   4        0.83        1.58      0.68 o 
  -2   6   4       96.18      101.46      2.40 o 
  -1   6   4        9.71       13.23      1.24 o 
   0   6   4        1.51        1.68      1.06 o 
   1   6   4       17.34       19.25      1.58 o 
   2   6   4      537.66      576.38      7.88 o 
   3   6   4        2.54        2.07      1.83 o 
   4   6   4        4.94        3.19      1.94 o 
   5   6   4        6.00        5.15      2.11 o 
   6   6   4        3.84        4.15      2.17 o 
   7   6   4        0.09       -0.50      2.09 o 
   8   6   4       26.16        8.99      5.37 o 
   9   6   4        0.79       -0.13      2.23 o 
  10   6   4        0.62       -0.06      2.46 o 
 -13   7   4        2.40        0.26      5.65 o 
 -12   7   4        0.05       -1.02      3.83 o 
 -11   7   4       48.21       54.94      5.48 o 
 -10   7   4       57.13       66.25      2.37 o 
  -9   7   4       75.42       71.19      2.56 o 
  -8   7   4        0.27        0.93      1.61 o 
  -7   7   4       20.67       22.68      1.92 o 
  -6   7   4       20.47       20.58      1.92 o 
  -5   7   4       29.32       26.60      1.19 o 
  -4   7   4        9.10        8.64      0.90 o 
  -3   7   4       80.04       82.59      1.86 o 
  -2   7   4        0.46        0.64      0.67 o 
  -1   7   4        0.32        1.00      0.77 o 
   0   7   4      302.15      314.74      3.91 o 
   1   7   4       81.31       82.42      2.29 o 
   2   7   4      100.87      104.56      3.15 o 
   3   7   4      124.80      152.64      4.86 o 
   4   7   4       31.19       31.83      2.84 o 
   5   7   4       64.29       68.15      3.19 o 
   6   7   4        0.82       -0.14      1.60 o 
   7   7   4       58.26       70.64      3.90 o 
   8   7   4        3.12        0.60      2.26 o 
   9   7   4        0.46        2.42      3.30 o 
  10   7   4        4.81        4.06      3.38 o 
 -13   8   4        0.72       -1.71      4.89 o 
 -12   8   4       12.67       10.60      9.38 o 
 -11   8   4        0.26       -0.01      1.11 o 
 -10   8   4       14.79       12.33      2.32 o 
  -9   8   4       10.63       13.14      2.86 o 
  -8   8   4       29.22       30.66      3.00 o 
  -7   8   4       23.62       19.25      2.12 o 
  -6   8   4       85.68       83.98      2.53 o 
  -5   8   4       32.34       36.04      1.49 o 
  -4   8   4       22.77       22.03      1.10 o 
  -3   8   4        0.01       -0.04      0.47 o 
  -2   8   4      370.29      383.04      4.78 o 
  -1   8   4        3.10        1.46      1.25 o 
   0   8   4      496.11      499.48      6.84 o 
   1   8   4        0.05       -0.62      0.97 o 
   2   8   4       93.66       99.19      2.56 o 
   3   8   4        5.86        3.67      1.54 o 
   4   8   4       20.22       23.01      3.34 o 
   5   8   4       16.68       13.59      3.00 o 
   6   8   4        0.19        1.47      2.30 o 
   7   8   4       17.55        6.65      3.77 o 
   8   8   4       13.43        1.46      2.33 o 
   9   8   4        1.41        1.87      2.71 o 
 -12   9   4        0.70        3.44      4.29 o 
 -11   9   4        4.38        0.83      2.75 o 
 -10   9   4        6.25       -0.41      2.40 o 
  -9   9   4        6.98        0.71      1.76 o 
  -8   9   4        2.79        2.21      1.69 o 
  -7   9   4      180.44      179.36      3.53 o 
  -6   9   4       44.69       47.54      2.20 o 
  -5   9   4        4.22        5.84      1.14 o 
  -4   9   4        8.72        9.49      1.58 o 
  -3   9   4       22.50       25.30      3.19 o 
  -2   9   4        0.18        1.03      0.48 o 
  -1   9   4       35.40       35.34      1.51 o 
   0   9   4        7.43        8.57      1.17 o 
   1   9   4       90.92       95.38      2.30 o 
   2   9   4        0.79        0.03      1.00 o 
   3   9   4        0.68        0.37      1.20 o 
   4   9   4        0.02       -1.80      1.80 o 
   5   9   4        5.40        6.50      2.15 o 
   6   9   4        7.60        4.31      2.27 o 
   7   9   4        1.56        1.26      2.12 o 
   8   9   4        1.53        2.98      2.97 o 
   9   9   4        0.22        2.44      2.70 o 
 -12  10   4       15.21       23.96     19.36 o 
 -11  10   4       10.86        4.14      4.60 o 
 -10  10   4       10.49        3.34      3.10 o 
  -9  10   4        0.02       -0.11      1.42 o 
  -8  10   4       18.18       15.55      4.83 o 
  -7  10   4        3.00        2.84      1.35 o 
  -6  10   4      100.83       99.81      2.24 o 
  -5  10   4       14.45       15.19      1.57 o 
  -4  10   4       13.58       12.80      4.26 o 
  -3  10   4        0.37        0.59      1.72 o 
  -2  10   4        5.86        1.46      2.14 o 
  -1  10   4        3.69        4.70      1.59 o 
   0  10   4       49.96       62.80      3.50 o 
   1  10   4        9.86       11.23      0.98 o 
   2  10   4       18.71       23.80      2.94 o 
   3  10   4        1.04        1.71      1.43 o 
   4  10   4       30.64       35.54      2.29 o 
   5  10   4        0.20        0.70      1.60 o 
   6  10   4        0.15       -0.65      1.66 o 
   7  10   4        0.04        0.47      1.67 o 
   8  10   4        0.04       -1.21      2.65 o 
 -11  11   4       24.37       17.49     14.05 o 
 -10  11   4        0.03        1.07      1.92 o 
  -9  11   4       12.34        9.00      4.89 o 
  -8  11   4        0.87        0.64      1.42 o 
  -7  11   4       20.08       22.29      2.08 o 
  -6  11   4       62.03       58.68      1.91 o 
  -5  11   4      102.98      107.38      3.65 o 
  -4  11   4        1.74        2.08      1.76 o 
  -3  11   4        2.85        1.30      1.73 o 
  -2  11   4       29.04       32.94      5.58 o 
  -1  11   4      157.57      158.02      7.33 o 
   0  11   4       25.05       27.11      4.34 o 
   1  11   4       11.87       10.92      2.75 o 
   2  11   4        0.55        1.07      0.76 o 
   3  11   4        3.97        3.22      1.42 o 
   4  11   4       19.15       20.80      3.53 o 
   5  11   4        0.09       -0.37      1.42 o 
   6  11   4        0.54        1.95      1.89 o 
   7  11   4        2.76        4.54      2.63 o 
   8  11   4        0.88        1.56      2.36 o 
 -10  12   4        2.02        4.36      5.41 o 
  -9  12   4        2.80       -1.40      4.19 o 
  -8  12   4       42.69       52.53      4.44 o 
  -7  12   4        2.06        1.88      2.56 o 
  -6  12   4       40.24       46.26      2.95 o 
  -5  12   4        8.25        6.16      2.03 o 
  -4  12   4        1.43        1.59      1.65 o 
  -3  12   4        1.89        0.68      1.48 o 
  -2  12   4      109.32      108.95      7.25 o 
  -1  12   4       15.26       13.67      5.06 o 
   0  12   4        5.78        4.75      1.88 o 
   1  12   4        7.86        5.16      1.98 o 
   2  12   4        0.45        0.91      2.77 o 
   3  12   4       47.24       60.59      4.95 o 
   4  12   4       15.54       14.18      6.37 o 
   5  12   4        7.73        3.37      3.32 o 
   6  12   4       22.64       30.80     12.14 o 
   7  12   4        0.32       -1.50      2.84 o 
  -9  13   4       13.64        6.04      6.96 o 
  -8  13   4        1.05        1.76      4.38 o 
  -7  13   4        2.19        0.21      3.23 o 
  -6  13   4        3.92        3.98      2.99 o 
  -5  13   4        8.26        7.02      2.59 o 
  -4  13   4        2.23        0.93      1.77 o 
  -3  13   4        3.34        0.67      2.16 o 
  -2  13   4        8.50        7.91      2.90 o 
  -1  13   4       15.05       18.94      7.28 o 
   0  13   4        6.00        1.63      2.16 o 
   1  13   4        7.92        3.29      2.62 o 
   2  13   4        2.04        1.04      1.95 o 
   3  13   4        2.43       -0.17      2.21 o 
   4  13   4        1.66        1.72      3.32 o 
   5  13   4        0.23        2.52      3.70 o 
   6  13   4        0.74       -0.01      2.32 o 
  -7  14   4        1.50        1.32      3.20 o 
  -6  14   4        2.53        4.31      2.87 o 
  -5  14   4        1.08        1.28      1.87 o 
  -4  14   4        4.82        2.87      2.22 o 
  -3  14   4        0.14        0.49      1.77 o 
  -2  14   4        5.73        2.53      3.37 o 
  -1  14   4        2.20        0.90      2.16 o 
   0  14   4        2.23        0.97      2.23 o 
   1  14   4        0.11        0.07      1.52 o 
   2  14   4        1.76        0.44      1.96 o 
   3  14   4        4.61        2.31      2.46 o 
   4  14   4       11.31        7.61      4.20 o 
  -5  15   4        0.13        1.85      2.42 o 
  -4  15   4        0.05        0.54      1.98 o 
  -3  15   4        1.74        0.07      1.63 o 
  -2  15   4        0.49        1.04      2.49 o 
  -1  15   4        8.62        5.46      4.14 o 
   0  15   4        0.09       -0.92      2.74 o 
   1  15   4       12.18       10.24      4.97 o 
   2  15   4        0.25        0.91      2.11 o 
 -14   1   5       27.61       36.84      8.03 o 
 -13   1   5       13.85       21.32      6.34 o 
 -12   1   5        0.92        0.57      4.65 o 
 -11   1   5        7.46        7.86      4.57 o 
 -10   1   5        3.73        2.51      1.32 o 
  -9   1   5        0.24        0.87      0.55 o 
  -8   1   5      236.41      245.80      3.93 o 
  -7   1   5        5.52        7.31      1.11 o 
  -6   1   5        1.16        1.01      1.08 o 
  -5   1   5       13.16       11.44      1.15 o 
  -4   1   5       61.12       64.41      4.69 o 
  -3   1   5       43.29       39.50      1.03 o 
  -2   1   5      251.04      275.09      3.25 o 
  -1   1   5       16.20       16.69      1.18 o 
   0   1   5       57.86       63.17      2.36 o 
   1   1   5        9.98       11.02      1.84 o 
   2   1   5        0.84        0.95      1.40 o 
   3   1   5       51.62       52.64      3.00 o 
   4   1   5        0.03        1.11      2.15 o 
   5   1   5        1.53        2.66      3.10 o 
   6   1   5        7.13        4.79      3.23 o 
   7   1   5        2.46       -0.48      3.00 o 
   8   1   5       10.25       11.72      4.05 o 
   9   1   5        0.74        0.77      3.48 o 
  10   1   5        3.08       10.17      4.66 o 
 -14   2   5        1.86        4.60      9.57 o 
 -13   2   5        0.35        0.15      3.77 o 
 -12   2   5        0.58        1.66      2.07 o 
 -11   2   5       22.78       20.49      2.25 o 
 -10   2   5       95.70       93.37      3.07 o 
  -9   2   5      277.91      267.20      6.84 o 
  -8   2   5       13.51       11.99      1.95 o 
  -7   2   5        8.93        9.68      1.33 o 
  -6   2   5       63.66       65.77      2.09 o 
  -5   2   5      406.91      425.81      6.29 o 
  -4   2   5       64.74       65.89      2.66 o 
  -3   2   5       58.30       67.95      1.50 o 
  -2   2   5       31.83       28.84      1.36 o 
  -1   2   5      103.59      117.29      2.65 o 
   0   2   5       85.37       84.51      2.58 o 
   1   2   5      382.91      408.14      5.67 o 
   2   2   5        0.04        0.40      1.30 o 
   3   2   5       55.44       51.91      2.91 o 
   4   2   5        0.00        1.02      1.90 o 
   5   2   5       12.16       14.81      2.71 o 
   6   2   5        0.03       -1.63      2.51 o 
   7   2   5        0.37        3.75      2.87 o 
   8   2   5        1.13        4.56      3.08 o 
   9   2   5        2.52        1.30      3.38 o 
  10   2   5        0.25       10.84      4.20 o 
 -14   3   5        1.04       -1.12      4.99 o 
 -13   3   5        0.13        0.42      3.56 o 
 -12   3   5        0.00        2.12      4.23 o 
 -11   3   5        0.26        0.59      0.63 o 
 -10   3   5       61.55       50.45      8.63 o 
  -9   3   5        0.91        0.77      1.35 o 
  -8   3   5      609.66      620.21      8.05 o 
  -7   3   5       42.92       36.44      2.32 o 
  -6   3   5      202.82      198.97      4.00 o 
  -5   3   5       15.51       16.45      1.85 o 
  -4   3   5       29.64       33.57      2.15 o 
  -3   3   5        0.01       -0.46      0.46 o 
  -2   3   5      193.05      219.05      3.81 o 
  -1   3   5       38.03       39.10      1.89 o 
   0   3   5       15.44       16.52      1.82 o 
   1   3   5      145.84      155.14      4.05 o 
   2   3   5      268.00      287.08      5.13 o 
   3   3   5      118.00      136.48      3.85 o 
   4   3   5      198.94      222.86      5.07 o 
   5   3   5        0.02        0.87      2.00 o 
   6   3   5        2.14        1.67      2.60 o 
   7   3   5        1.44        2.08      3.53 o 
   8   3   5        0.20       -0.67      2.47 o 
   9   3   5        1.71        5.05      3.31 o 
  10   3   5        7.95        9.64      4.45 o 
 -14   4   5        5.09       -1.89      5.24 o 
 -13   4   5        0.04        0.37      6.43 o 
 -12   4   5       14.15        0.59      4.58 o 
 -11   4   5       23.65       22.83      7.04 o 
 -10   4   5        0.26        0.17      1.36 o 
  -9   4   5       82.03       87.34      8.42 o 
  -8   4   5        0.00       -0.27      1.36 o 
  -7   4   5       62.91       69.32      2.53 o 
  -6   4   5        1.16        2.03      1.40 o 
  -5   4   5       13.47       14.64      1.97 o 
  -4   4   5      131.70      141.29      3.59 o 
  -3   4   5      424.88      488.84      4.75 o 
  -2   4   5      170.72      179.18      2.85 o 
  -1   4   5       24.34       30.32      1.92 o 
   0   4   5       57.50       64.60      2.51 o 
   1   4   5        2.22        3.03      1.57 o 
   2   4   5       48.45       51.82      2.85 o 
   3   4   5       51.05       53.64      2.99 o 
   4   4   5        6.20        8.70      2.29 o 
   5   4   5        4.84        4.90      2.41 o 
   6   4   5        1.11        1.45      2.38 o 
   7   4   5        3.10       -2.08      2.78 o 
   8   4   5        0.03        3.24      3.40 o 
   9   4   5        3.52        1.59      2.89 o 
  10   4   5        0.70       -0.04      2.28 o 
 -13   5   5        0.08        1.14      4.40 o 
 -12   5   5        3.23        2.83      2.49 o 
 -11   5   5        0.19       -0.25      2.01 o 
 -10   5   5        1.83        3.41      1.95 o 
  -9   5   5        5.91        7.38      1.94 o 
  -8   5   5        6.59        6.15      2.13 o 
  -7   5   5       24.68       29.17      2.91 o 
  -6   5   5       97.02      112.82      3.03 o 
  -5   5   5       67.60       66.71      2.59 o 
  -4   5   5       34.69       40.05      3.72 o 
  -3   5   5        7.30        5.56      1.18 o 
  -2   5   5       17.04       17.58      1.82 o 
  -1   5   5        2.51        3.42      1.30 o 
   0   5   5        4.59        5.67      1.47 o 
   1   5   5       38.79       36.37      2.52 o 
   2   5   5      101.99      106.30      3.25 o 
   3   5   5        5.21        4.88      2.32 o 
   4   5   5        7.45        6.13      2.44 o 
   5   5   5       17.53       10.68      4.42 o 
   6   5   5        0.28       -0.62      2.38 o 
   7   5   5        1.96        2.35      2.73 o 
   8   5   5        7.01        3.78      2.97 o 
   9   5   5        3.94        1.86      3.29 o 
 -13   6   5        2.19        0.38      4.03 o 
 -12   6   5        6.03       -0.04      2.73 o 
 -11   6   5       15.01        7.21      3.32 o 
 -10   6   5       12.50        7.97      3.95 o 
  -9   6   5        5.65        2.24      1.75 o 
  -8   6   5        1.87        1.71      1.66 o 
  -7   6   5       48.99       50.93      2.53 o 
  -6   6   5        5.38        4.78      1.59 o 
  -5   6   5        4.36        7.02      1.71 o 
  -4   6   5        0.23        0.04      0.39 o 
  -3   6   5        8.53        4.95      1.04 o 
  -2   6   5       18.38       19.86      2.08 o 
  -1   6   5        1.78        1.92      1.38 o 
   0   6   5       65.74       61.83      2.71 o 
   1   6   5      156.40      163.99      5.80 o 
   2   6   5       12.93       12.18      2.11 o 
   3   6   5        0.49        1.34      1.70 o 
   4   6   5        7.14        6.74      2.20 o 
   5   6   5        3.48        3.01      2.41 o 
   6   6   5        3.29        0.69      2.06 o 
   7   6   5        0.99        0.63      2.42 o 
   8   6   5        8.66        5.76      3.84 o 
   9   6   5       15.85        3.47      4.15 o 
 -13   7   5        2.60       -0.98      3.64 o 
 -12   7   5       30.17       28.19     20.09 o 
 -11   7   5        0.09       -0.47      1.86 o 
 -10   7   5        7.47        5.57      2.39 o 
  -9   7   5       21.69       23.92      4.15 o 
  -8   7   5      154.87      150.62      3.93 o 
  -7   7   5        8.99        8.27      1.80 o 
  -6   7   5       73.82       74.40      2.95 o 
  -5   7   5       12.22       13.00      2.25 o 
  -4   7   5        0.01        1.35      0.62 o 
  -3   7   5        0.29        0.10      0.87 o 
  -2   7   5       62.77       69.79      2.40 o 
  -1   7   5        0.24        0.67      1.03 o 
   0   7   5       61.39       68.22      2.53 o 
   1   7   5        5.77        6.90      1.69 o 
   2   7   5       40.64       47.74      3.59 o 
   3   7   5        7.04        8.32      2.26 o 
   4   7   5       29.56       28.40      4.15 o 
   5   7   5        4.87        5.99      2.42 o 
   6   7   5        3.28        5.14      2.55 o 
   7   7   5        0.00       -1.55      2.79 o 
   8   7   5       11.34        6.23      3.68 o 
   9   7   5        4.36        2.09      2.93 o 
 -12   8   5        0.07        0.78      3.75 o 
 -11   8   5        0.01        1.75      2.54 o 
 -10   8   5        1.33        1.50      1.83 o 
  -9   8   5       10.32        5.79      2.42 o 
  -8   8   5        0.09       -1.01      1.66 o 
  -7   8   5        1.51        0.79      1.49 o 
  -6   8   5       42.12       54.77      3.14 o 
  -5   8   5       66.37       70.85      2.08 o 
  -4   8   5       41.52       48.28      1.63 o 
  -3   8   5      216.28      236.57      3.26 o 
  -2   8   5       15.56       16.04      1.26 o 
  -1   8   5        7.28        7.73      1.34 o 
   0   8   5        7.31        9.58      1.58 o 
   1   8   5      177.25      185.90      4.08 o 
   2   8   5       17.69       15.96      2.40 o 
   3   8   5       34.09       46.71      5.65 o 
   4   8   5       12.49        8.71      3.03 o 
   5   8   5        4.77        3.68      2.33 o 
   6   8   5        0.12        2.63      2.47 o 
   7   8   5        1.68        0.19      2.25 o 
   8   8   5        3.87        1.22      2.77 o 
 -12   9   5       12.16        5.44      3.78 o 
 -11   9   5        0.00        1.44      2.50 o 
 -10   9   5        1.97        1.89      2.62 o 
  -9   9   5        3.41        1.67      1.94 o 
  -8   9   5        1.47        0.80      1.58 o 
  -7   9   5       15.56       17.77      3.03 o 
  -6   9   5       11.61       16.30      1.91 o 
  -5   9   5      132.34      142.40      4.41 o 
  -4   9   5        1.58        2.91      1.06 o 
  -3   9   5        4.94        5.74      1.00 o 
  -2   9   5        0.00       -1.08      1.08 o 
  -1   9   5       61.82       71.24      2.54 o 
   0   9   5      205.99      219.02      6.14 o 
   1   9   5       37.83       36.91      2.00 o 
   2   9   5        3.73        2.83      1.54 o 
   3   9   5        3.63        2.42      1.95 o 
   4   9   5        5.11        3.09      2.24 o 
   5   9   5       15.94        9.94      5.72 o 
   6   9   5        5.14        2.22      2.52 o 
   7   9   5        1.54        5.71      2.84 o 
   8   9   5        0.07        1.30      2.51 o 
 -11  10   5        0.00        0.53      2.56 o 
 -10  10   5        3.17        3.60      2.75 o 
  -9  10   5        0.07        0.90      1.62 o 
  -8  10   5        0.00        0.89      1.52 o 
  -7  10   5       24.89       26.14      3.13 o 
  -6  10   5       11.45       -0.07      1.95 o 
  -5  10   5       11.14       12.80      1.69 o 
  -4  10   5       70.59       79.46      1.69 o 
  -3  10   5        0.98        1.21      0.65 o 
  -2  10   5       90.17       96.07      2.98 o 
  -1  10   5      323.93      328.51     11.15 o 
   0  10   5        1.29        0.20      1.34 o 
   1  10   5       15.81       13.91      2.70 o 
   2  10   5        5.43        1.87      1.61 o 
   3  10   5        2.27        4.17      2.36 o 
   4  10   5       15.42       11.52      4.47 o 
   5  10   5        5.65        3.73      2.24 o 
   6  10   5        0.00        1.35      1.88 o 
   7  10   5        0.00       -0.31      2.63 o 
 -10  11   5        0.72       -1.66      6.78 o 
  -9  11   5        1.31        2.44      5.09 o 
  -8  11   5        5.26        2.67      2.91 o 
  -7  11   5       10.30        2.68      3.54 o 
  -6  11   5        0.45        0.01      1.24 o 
  -5  11   5        0.00        0.30      1.44 o 
  -4  11   5       23.88       25.46      8.17 o 
  -3  11   5        5.62        1.66      2.53 o 
  -2  11   5       47.10       56.42      3.95 o 
  -1  11   5        9.71        4.80      2.69 o 
   0  11   5        0.26        0.52      0.93 o 
   1  11   5       24.33       20.54      3.65 o 
   2  11   5        1.78        1.86      1.16 o 
   3  11   5        1.47        0.88      1.28 o 
   4  11   5        0.98        1.81      1.86 o 
   5  11   5        1.00        1.77      2.42 o 
   6  11   5        0.68       -0.41      2.00 o 
  -9  12   5        0.80        1.40      4.32 o 
  -8  12   5        0.75        1.25      3.62 o 
  -7  12   5        0.75        0.32      2.97 o 
  -6  12   5        0.08        0.19      2.18 o 
  -5  12   5       19.79       13.59      5.11 o 
  -4  12   5        2.69        2.01      2.01 o 
  -3  12   5        3.28        1.25      2.11 o 
  -2  12   5        3.75        2.82      2.11 o 
  -1  12   5        7.43        2.94      2.03 o 
   0  12   5        5.49        4.52      2.41 o 
   1  12   5        0.06       -0.04      1.73 o 
   2  12   5        1.04        2.79      2.95 o 
   3  12   5        2.57        2.80      3.18 o 
   4  12   5        1.36        2.23      3.25 o 
   5  12   5        0.75       -0.61      3.43 o 
  -8  13   5        1.17       -1.24      3.72 o 
  -7  13   5        3.35        0.76      5.34 o 
  -6  13   5       17.00        0.23      3.58 o 
  -5  13   5        6.79        4.01      2.25 o 
  -4  13   5       17.03        8.62      5.56 o 
  -3  13   5        0.15       -0.66      2.08 o 
  -2  13   5        2.30       -0.99      1.92 o 
  -1  13   5        0.18        1.73      2.74 o 
   0  13   5        0.26        0.08      1.43 o 
   1  13   5        8.12        4.97      2.59 o 
   2  13   5        3.26        3.18      2.86 o 
   3  13   5        0.17        1.25      3.21 o 
   4  13   5        0.31        0.16      2.96 o 
  -6  14   5        4.47        0.51      3.15 o 
  -5  14   5       22.60       -0.09      2.72 o 
  -4  14   5        2.97        0.75      2.21 o 
  -3  14   5        4.25        1.91      2.39 o 
  -2  14   5        0.00       -0.51      1.99 o 
  -1  14   5        0.46        2.85      2.54 o 
   0  14   5        7.22        2.99      2.78 o 
   1  14   5        1.97        2.47      2.26 o 
   2  14   5        0.03        0.01      1.76 o 
 -14   0   6       35.81       62.28     12.44 o 
 -13   0   6        0.72        2.19      4.90 o 
 -12   0   6       20.85       19.04     14.09 o 
 -11   0   6        0.05        0.46      3.34 o 
 -10   0   6       78.67       81.95      8.48 o 
  -9   0   6      139.61      146.39      7.21 o 
  -8   0   6       28.31       27.02      4.62 o 
  -7   0   6       39.52       45.63      5.33 o 
  -6   0   6      576.97      581.72     18.34 o 
  -5   0   6      321.69      311.52     12.37 o 
  -4   0   6      107.79      119.87      8.08 o 
  -3   0   6       41.32       40.32      2.35 o 
  -2   0   6        3.32        3.45      1.44 o 
  -1   0   6        2.57        1.40      1.40 o 
   0   0   6       33.28       31.93      2.61 o 
   1   0   6        0.05       -1.28      1.86 o 
   2   0   6       84.76       91.14      5.33 o 
   3   0   6        4.71        2.17      2.39 o 
   4   0   6       78.03       84.21      6.81 o 
   5   0   6        2.15       -1.19      3.95 o 
   6   0   6       31.34       19.21     17.20 o 
   7   0   6        7.60        2.25      4.73 o 
   8   0   6        5.24        3.82      5.59 o 
   9   0   6        1.00       -5.92     10.09 o 
 -13   1   6       43.09       57.54     12.48 o 
 -12   1   6        2.45        1.61      3.22 o 
 -11   1   6        1.08        0.56      1.45 o 
 -10   1   6        2.31        4.34      1.14 o 
  -9   1   6       23.47       24.28      1.92 o 
  -8   1   6        9.67        9.00      1.57 o 
  -7   1   6     1112.46     1200.02     12.84 o 
  -6   1   6       77.91       70.69      5.29 o 
  -5   1   6        0.99        1.64      2.75 o 
  -4   1   6        0.12        1.57      2.66 o 
  -3   1   6        0.24        0.41      0.56 o 
  -2   1   6       20.37       25.76      1.39 o 
  -1   1   6       52.66       63.45      1.96 o 
   0   1   6       11.65        7.45      2.78 o 
   1   1   6       33.86       35.30      2.11 o 
   2   1   6       17.00       13.53      3.53 o 
   3   1   6       14.67       12.48      2.84 o 
   4   1   6        0.00       -0.76      2.16 o 
   5   1   6       95.78      118.61      4.88 o 
   6   1   6        1.34       -0.19      2.22 o 
   7   1   6        2.26        2.53      2.81 o 
   8   1   6        1.30        2.96      3.57 o 
   9   1   6        0.17        3.27      3.74 o 
 -13   2   6        2.89        0.68      3.02 o 
 -12   2   6        7.03        3.94      1.78 o 
 -11   2   6        1.15        0.73      1.26 o 
 -10   2   6        0.66        1.83      1.25 o 
  -9   2   6      139.76      151.60      3.96 o 
  -8   2   6      338.73      365.32      6.22 o 
  -7   2   6       33.86       40.44      2.44 o 
  -6   2   6       30.90       36.17      2.08 o 
  -5   2   6       24.53       28.82      4.09 o 
  -4   2   6       24.89       30.66      3.94 o 
  -3   2   6        2.89        3.59      0.73 o 
  -2   2   6        0.14        0.11      0.82 o 
  -1   2   6        5.71        3.30      1.35 o 
   0   2   6        5.20        4.60      1.63 o 
   1   2   6       45.71       45.00      2.68 o 
   2   2   6       61.91       69.82      3.42 o 
   3   2   6       34.07       40.88      3.52 o 
   4   2   6       21.44       18.29      3.19 o 
   5   2   6        5.87        4.53      2.82 o 
   6   2   6       16.35       10.55      4.70 o 
   7   2   6        0.01       -1.08      3.08 o 
   8   2   6        0.28        2.74      3.23 o 
   9   2   6        0.22        5.98      3.93 o 
 -13   3   6        0.32        1.31      3.15 o 
 -12   3   6        0.63        0.78      1.57 o 
 -11   3   6       16.72       14.86      4.00 o 
 -10   3   6        0.29       -1.16      1.40 o 
  -9   3   6       30.21       34.07      2.32 o 
  -8   3   6        0.01        0.41      1.17 o 
  -7   3   6        1.48        2.82      1.67 o 
  -6   3   6       22.60       24.18      1.95 o 
  -5   3   6      108.82      112.42      3.46 o 
  -4   3   6        1.91        3.48      1.86 o 
  -3   3   6        3.41        1.20      0.78 o 
  -2   3   6       10.22       10.64      1.60 o 
  -1   3   6       16.14       21.78      2.19 o 
   0   3   6        3.92        1.86      1.53 o 
   1   3   6        5.62        5.15      1.86 o 
   2   3   6        0.09        0.81      1.67 o 
   3   3   6      117.97      142.75      4.46 o 
   4   3   6       11.34        7.54      2.63 o 
   5   3   6        3.70        4.42      2.96 o 
   6   3   6        0.14       -1.30      2.53 o 
   7   3   6        2.53        2.41      3.21 o 
   8   3   6        0.01       -1.63      3.26 o 
 -13   4   6        3.65       -0.89      3.63 o 
 -12   4   6        0.57        0.31      1.68 o 
 -11   4   6       22.08       12.31      7.90 o 
 -10   4   6       66.68       63.96      3.47 o 
  -9   4   6        0.58        0.50      1.78 o 
  -8   4   6       14.42       12.06      2.50 o 
  -7   4   6       54.80       55.04      2.65 o 
  -6   4   6        1.17        2.10      1.46 o 
  -5   4   6       23.29       25.90      2.72 o 
  -4   4   6      408.21      442.81      8.25 o 
  -3   4   6       11.82        9.87      2.50 o 
  -2   4   6        0.01       -0.20      0.87 o 
  -1   4   6       29.96       35.54      2.58 o 
   0   4   6        2.66        2.45      1.87 o 
   1   4   6        4.55        3.09      2.08 o 
   2   4   6      129.10      145.19      4.48 o 
   3   4   6       22.44       19.99      3.15 o 
   4   4   6       35.00       51.54      3.58 o 
   5   4   6        0.09        2.53      2.66 o 
   6   4   6        0.51        0.94      2.53 o 
   7   4   6        0.00        1.93      3.02 o 
   8   4   6        1.19        5.32      4.39 o 
 -13   5   6        2.54        0.34      3.11 o 
 -12   5   6        0.57       -0.41      2.61 o 
 -11   5   6        1.38        0.66      1.85 o 
 -10   5   6        5.70        4.05      2.61 o 
  -9   5   6      105.01      114.24      4.23 o 
  -8   5   6       47.45       54.18      3.09 o 
  -7   5   6       65.61       68.53      2.97 o 
  -6   5   6       94.10      101.81      3.59 o 
  -5   5   6       77.25       77.06      3.98 o 
  -4   5   6       32.79       36.84      3.12 o 
  -3   5   6      230.34      243.62      5.10 o 
  -2   5   6       21.16       13.17      3.10 o 
  -1   5   6        7.13        8.53      2.06 o 
   0   5   6       17.01       20.49      2.39 o 
   1   5   6       51.59       64.62      2.97 o 
   2   5   6        2.23        1.21      2.00 o 
   3   5   6      158.01      173.36      4.90 o 
   4   5   6        1.33        2.75      2.60 o 
   5   5   6        4.40        1.49      2.37 o 
   6   5   6        1.31        1.03      2.53 o 
   7   5   6        1.14        1.80      2.99 o 
   8   5   6        4.73        8.58      4.11 o 
 -12   6   6        4.47       -0.10      2.30 o 
 -11   6   6        3.96        1.16      1.96 o 
 -10   6   6        0.53        1.20      2.01 o 
  -9   6   6        4.22        2.58      1.80 o 
  -8   6   6       19.53       17.32      2.29 o 
  -7   6   6        0.57        1.19      1.48 o 
  -6   6   6        2.17        1.73      1.78 o 
  -5   6   6        1.76        3.12      1.82 o 
  -4   6   6       68.97       71.66      3.68 o 
  -3   6   6       57.39       54.15      1.75 o 
  -2   6   6        1.49        0.73      1.10 o 
  -1   6   6        5.09        2.46      1.63 o 
   0   6   6        1.22        1.51      1.53 o 
   1   6   6        1.73        0.96      1.62 o 
   2   6   6      131.43      147.78      4.57 o 
   3   6   6       18.97       15.75      3.11 o 
   4   6   6        0.61        0.24      1.73 o 
   5   6   6        1.62        4.98      2.69 o 
   6   6   6        0.17        0.31      2.62 o 
   7   6   6        3.11        3.95      3.45 o 
 -12   7   6        5.57        0.65      3.52 o 
 -11   7   6        6.57        2.61      2.88 o 
 -10   7   6        2.30        2.89      2.01 o 
  -9   7   6       20.14       15.05      4.26 o 
  -8   7   6        4.48        2.79      1.93 o 
  -7   7   6        0.16        0.78      1.64 o 
  -6   7   6       15.69       14.85      2.35 o 
  -5   7   6       58.01       62.50      2.73 o 
  -4   7   6        1.89        0.88      1.68 o 
  -3   7   6        7.59        5.39      1.99 o 
  -2   7   6       26.01       34.15      2.42 o 
  -1   7   6        0.35       -0.15      0.97 o 
   0   7   6       11.80       14.53      2.91 o 
   1   7   6       33.18       34.80      7.32 o 
   2   7   6       41.83       47.91      3.06 o 
   3   7   6        9.02        8.84      2.68 o 
   4   7   6        0.44        2.77      2.27 o 
   5   7   6        5.93        4.70      3.13 o 
   6   7   6        9.05       11.68      3.90 o 
   7   7   6        0.07        3.35      2.95 o 
 -11   8   6        3.07        1.58      3.40 o 
 -10   8   6        0.47       -0.37      2.22 o 
  -9   8   6        0.02       -0.14      1.59 o 
  -8   8   6       10.63       11.61      3.34 o 
  -7   8   6       22.50       20.59      3.06 o 
  -6   8   6       94.22       95.80      3.98 o 
  -5   8   6        0.01       -0.39      1.32 o 
  -4   8   6        7.24        7.79      0.85 o 
  -3   8   6       24.77       24.80      1.88 o 
  -2   8   6        1.15        1.00      1.65 o 
  -1   8   6       70.99       85.21      2.67 o 
   0   8   6       91.95      106.98      4.46 o 
   1   8   6        0.64        2.30      2.09 o 
   2   8   6        0.87        1.60      1.75 o 
   3   8   6        0.49        1.42      1.91 o 
   4   8   6        1.84        0.12      1.77 o 
   5   8   6        0.87       -0.79      2.62 o 
   6   8   6        5.37        4.06      2.89 o 
 -11   9   6        1.42       -0.38      2.56 o 
 -10   9   6        0.64       -0.23      1.93 o 
  -9   9   6        0.88        0.41      2.07 o 
  -8   9   6        0.80       -0.60      1.54 o 
  -7   9   6      117.16      117.77      3.46 o 
  -6   9   6        2.95        4.33      1.70 o 
  -5   9   6        3.61        3.63      2.21 o 
  -4   9   6       22.85       23.05      1.50 o 
  -3   9   6        0.72        0.19      0.69 o 
  -2   9   6       23.60       27.25      3.62 o 
  -1   9   6        0.20        0.95      1.77 o 
   0   9   6        2.20        1.27      1.48 o 
   1   9   6        2.88        2.87      2.02 o 
   2   9   6        1.01        1.48      2.05 o 
   3   9   6        0.96        0.18      1.64 o 
   4   9   6        0.01        0.40      1.99 o 
   5   9   6       10.54        5.39      4.00 o 
   6   9   6        0.15        2.92      2.94 o 
 -10  10   6        1.60        0.63      4.08 o 
  -9  10   6        0.17        0.20      2.44 o 
  -8  10   6        7.85        2.03      2.34 o 
  -7  10   6        7.27        2.46      1.64 o 
  -6  10   6       34.47       34.95      3.38 o 
  -5  10   6        1.19        2.01      1.52 o 
  -4  10   6       14.86        9.81      1.80 o 
  -3  10   6        0.17        0.27      0.74 o 
  -2  10   6        7.64        5.08      1.22 o 
  -1  10   6        0.02        1.11      1.46 o 
   0  10   6        3.10        0.48      1.29 o 
   1  10   6        0.30        0.71      1.87 o 
   2  10   6        0.56        3.40      2.06 o 
   3  10   6        0.00        0.45      1.93 o 
   4  10   6       13.67       10.56      5.18 o 
   5  10   6        0.03        1.96      3.22 o 
  -9  11   6        8.26       11.89     13.68 o 
  -8  11   6        3.23        0.39      3.54 o 
  -7  11   6        8.58       -0.60      4.25 o 
  -6  11   6        8.42        0.45      2.57 o 
  -5  11   6       33.48       36.27     25.29 o 
  -4  11   6       32.45       31.58     21.95 o 
  -3  11   6        7.91        6.06      3.77 o 
  -2  11   6        2.63        2.27      1.89 o 
  -1  11   6        2.53        4.02      2.35 o 
   0  11   6        3.24        1.48      2.48 o 
   1  11   6        0.45       -0.83      2.83 o 
   2  11   6        1.66        5.75      3.87 o 
   3  11   6        6.51        3.84      3.67 o 
   4  11   6        0.32       -3.88      3.88 o 
  -8  12   6        7.77        0.25      3.51 o 
  -7  12   6        0.30        0.02      2.77 o 
  -6  12   6        0.23       -0.07      2.23 o 
  -5  12   6        2.21        0.05      4.08 o 
  -4  12   6        1.15       -0.21      3.97 o 
  -3  12   6        8.73        6.28      4.59 o 
  -2  12   6        1.02        2.98      3.02 o 
  -1  12   6        0.31        2.06      2.43 o 
   0  12   6        1.57        1.63      1.83 o 
   1  12   6        2.33        1.89      3.15 o 
   2  12   6        3.99        0.44      2.90 o 
   3  12   6        1.03        1.58      3.44 o 
  -6  13   6        0.68        0.18      2.55 o 
  -5  13   6        5.80        0.32      2.97 o 
  -4  13   6        0.36       -0.09      2.83 o 
  -3  13   6        0.38       -0.54      3.40 o 
  -2  13   6        1.48       -0.48      2.54 o 
  -1  13   6        1.81        1.42      2.39 o 
   0  13   6        2.34        5.61      2.90 o 
   1  13   6        0.41        2.59      2.57 o 
 -13   1   7        7.42        7.46      4.31 o 
 -12   1   7       18.47       15.98      6.06 o 
 -11   1   7        0.11       -0.24      2.75 o 
 -10   1   7        3.91        0.64      2.77 o 
  -9   1   7       13.71        8.85      3.50 o 
  -8   1   7       36.18       41.67      4.11 o 
  -7   1   7       35.43       46.84      4.89 o 
  -6   1   7      117.86      144.58      7.38 o 
  -5   1   7       10.72        9.69      4.18 o 
  -4   1   7        2.02        2.55      0.85 o 
  -3   1   7        3.42        4.74      1.04 o 
  -2   1   7       12.11       14.72      1.71 o 
  -1   1   7        7.30        3.12      1.76 o 
   0   1   7        3.28        1.42      1.52 o 
   1   1   7        1.16        0.07      1.32 o 
   2   1   7        4.06        1.42      1.68 o 
   3   1   7        0.73        0.40      1.61 o 
   4   1   7        2.52        0.52      1.96 o 
   5   1   7        8.66        6.85      3.20 o 
   6   1   7        1.91        0.81      3.18 o 
   7   1   7        0.01        0.70      3.47 o 
 -12   2   7        1.83        1.95      3.50 o 
 -11   2   7       28.31       12.71      8.79 o 
 -10   2   7       31.11       47.02      4.30 o 
  -9   2   7        5.91        5.32      1.81 o 
  -8   2   7        0.04        0.23      0.92 o 
  -7   2   7        0.96        0.59      2.79 o 
  -6   2   7       12.65       14.99      5.49 o 
  -5   2   7      167.00      169.96      9.03 o 
  -4   2   7       62.39       66.97      3.26 o 
  -3   2   7      145.73      147.01      2.89 o 
  -2   2   7        1.10        0.76      1.18 o 
  -1   2   7        0.06        0.07      1.08 o 
   0   2   7       54.54       63.70      2.65 o 
   1   2   7        0.05       -0.52      1.62 o 
   2   2   7        4.76        1.86      2.11 o 
   3   2   7       29.16       25.40      7.32 o 
   4   2   7        6.01        4.16      2.93 o 
   5   2   7        0.73        1.25      2.94 o 
   6   2   7        0.12        2.15      3.58 o 
   7   2   7        4.12        2.73      3.64 o 
 -12   3   7       13.63        6.39      4.91 o 
 -11   3   7        6.53        2.04      3.38 o 
 -10   3   7        6.51        3.57      2.69 o 
  -9   3   7       17.57       14.09      4.42 o 
  -8   3   7       32.75       33.27      4.43 o 
  -7   3   7        0.71        0.18      1.27 o 
  -6   3   7      120.85      143.73      7.23 o 
  -5   3   7       26.18       25.47      4.65 o 
  -4   3   7        0.19        0.28      1.39 o 
  -3   3   7       10.79        8.38      1.63 o 
  -2   3   7       10.32        9.05      1.79 o 
  -1   3   7       67.15       73.70      2.58 o 
   0   3   7        0.54       -0.71      1.27 o 
   1   3   7        3.64        2.26      2.05 o 
   2   3   7        2.79        3.38      2.73 o 
   3   3   7       40.45       45.83      6.93 o 
   4   3   7       61.62       79.89      5.73 o 
   5   3   7        0.16        1.93      3.05 o 
   6   3   7        9.81        9.87      3.82 o 
   7   3   7        0.19       -0.19      2.68 o 
 -12   4   7        0.13        0.73      3.21 o 
 -11   4   7       30.77       18.33     11.66 o 
 -10   4   7        1.26        0.69      1.44 o 
  -9   4   7        0.16        0.32      1.33 o 
  -8   4   7        5.29        1.60      1.53 o 
  -7   4   7        0.49        0.28      1.26 o 
  -6   4   7        0.65        0.21      1.54 o 
  -5   4   7       12.93       18.70      4.33 o 
  -4   4   7       20.94       19.32      4.26 o 
  -3   4   7       21.63       22.18      5.31 o 
  -2   4   7       52.96       53.80      2.04 o 
  -1   4   7        9.66        8.36      2.06 o 
   0   4   7        5.75        5.34      2.10 o 
   1   4   7        8.45        3.92      2.42 o 
   2   4   7        4.40        2.67      2.52 o 
   3   4   7        1.82        0.46      2.25 o 
   4   4   7       10.83        9.74      3.89 o 
   5   4   7        0.00       -2.69      3.04 o 
   6   4   7        0.03        0.02      2.86 o 
 -12   5   7        0.83        0.19      2.89 o 
 -11   5   7        3.20       -0.23      2.84 o 
 -10   5   7        2.27        1.47      2.41 o 
  -9   5   7        0.56       -0.45      1.70 o 
  -8   5   7       14.00       16.86      3.96 o 
  -7   5   7        3.26        1.95      1.73 o 
  -6   5   7        1.03        1.82      1.87 o 
  -5   5   7       13.55       13.27      3.16 o 
  -4   5   7       13.00       14.37      4.63 o 
  -3   5   7        0.00        0.17      0.74 o 
  -2   5   7        0.24        0.34      0.93 o 
  -1   5   7        0.07        1.22      2.07 o 
   0   5   7        5.99        6.45      2.46 o 
   1   5   7        6.52        4.05      2.31 o 
   2   5   7       10.54        4.58      2.57 o 
   3   5   7        0.10        0.81      2.29 o 
   4   5   7        3.82        7.24      3.12 o 
   5   5   7        0.25        2.38      3.13 o 
   6   5   7        0.83        2.86      3.45 o 
 -11   6   7        8.31        0.53      2.77 o 
 -10   6   7        5.15        1.35      2.57 o 
  -9   6   7        0.07        0.66      1.64 o 
  -8   6   7        0.03       -0.08      1.03 o 
  -7   6   7        0.06        0.44      1.78 o 
  -6   6   7        5.82        4.82      2.28 o 
  -5   6   7       17.38       20.43      2.91 o 
  -4   6   7        9.38        8.64      3.33 o 
  -3   6   7       17.46       11.12      7.02 o 
  -2   6   7        0.32        0.35      1.54 o 
  -1   6   7       28.07       33.22      5.48 o 
   0   6   7       14.34        8.52      4.00 o 
   1   6   7        4.11        1.30      2.18 o 
   2   6   7        0.73        0.81      2.18 o 
   3   6   7        0.54        1.22      2.56 o 
   4   6   7        2.02       -1.39      2.87 o 
   5   6   7        0.29        0.19      2.34 o 
   6   6   7        0.02        3.07      3.40 o 
 -11   7   7        4.00        4.90      3.31 o 
 -10   7   7        0.05        3.22      3.14 o 
  -9   7   7        0.30        0.78      1.73 o 
  -8   7   7        1.06        1.78      2.13 o 
  -7   7   7        1.73        1.28      1.80 o 
  -6   7   7       57.56       61.56      3.83 o 
  -5   7   7        3.34        2.41      1.84 o 
  -4   7   7        6.81        8.51      3.05 o 
  -3   7   7        0.29       -0.06      0.85 o 
  -2   7   7       89.74      102.62      6.96 o 
  -1   7   7        9.81        3.70      3.23 o 
   0   7   7        0.99       -0.33      1.76 o 
   1   7   7        0.04        0.04      1.51 o 
   2   7   7        0.29       -0.22      2.10 o 
   3   7   7        1.44        1.86      2.79 o 
   4   7   7        3.12        3.73      3.26 o 
   5   7   7        0.49       -1.26      2.90 o 
 -10   8   7        0.58        0.59      2.38 o 
  -9   8   7        1.05        0.64      2.05 o 
  -8   8   7        1.12        1.75      1.89 o 
  -7   8   7        0.12        0.58      1.60 o 
  -6   8   7        4.71        2.56      2.16 o 
  -5   8   7       11.45        8.51      2.58 o 
  -4   8   7        1.36        1.67      1.74 o 
  -3   8   7       44.48       50.28      3.49 o 
  -2   8   7        1.17       -0.31      1.72 o 
  -1   8   7        0.02        0.12      1.42 o 
   0   8   7       22.09       20.08      7.80 o 
   1   8   7       22.23        6.40      4.67 o 
   2   8   7        4.91        1.21      2.30 o 
   3   8   7        2.11        1.00      2.67 o 
   4   8   7        0.63        3.53      2.95 o 
  -9   9   7        1.94        0.67      2.46 o 
  -8   9   7        0.06        0.74      1.85 o 
  -7   9   7        2.10        1.27      1.70 o 
  -6   9   7        1.81        1.53      2.20 o 
  -5   9   7        4.94        2.39      1.96 o 
  -4   9   7       13.91       13.17      4.86 o 
  -3   9   7        1.48        0.85      2.45 o 
  -2   9   7        7.60        3.12      1.64 o 
  -1   9   7       25.34       19.55      8.15 o 
   0   9   7       33.56        0.19      3.05 o 
   1   9   7        3.47        0.03      1.61 o 
   2   9   7        0.09        0.88      2.43 o 
   3   9   7        1.75       -2.57      2.57 o 
   4   9   7        0.36       -0.14      3.45 o 
  -8  10   7        0.94        0.09      2.05 o 
  -7  10   7        1.02        0.26      2.51 o 
  -6  10   7        4.33        0.29      2.77 o 
  -5  10   7        7.21        1.33      3.43 o 
  -4  10   7        1.92        0.10      3.45 o 
  -3  10   7        1.02        0.03      5.01 o 
  -2  10   7       12.28        0.09      2.17 o 
  -1  10   7       47.30       65.55      6.28 o 
   0  10   7       10.28        0.57      3.40 o 
   1  10   7        2.75       -0.25      2.68 o 
   2  10   7        0.44        0.06      2.17 o 
  -7  11   7        1.44        0.07      2.52 o 
  -6  11   7        0.96        0.12      2.93 o 
  -5  11   7        3.47        0.05      2.76 o 
  -4  11   7        0.59       -0.12      2.97 o 
  -3  11   7        0.03        0.34      3.22 o 
  -2  11   7        3.57        0.28      4.28 o 
  -1  11   7        0.61       -3.61      4.59 o 
   0  11   7        1.87        5.43      4.07 o 
   1  11   7        0.02        4.06      4.03 o 
  -4  12   7        0.20        0.21      6.63 o 
  -3  12   7        0.96        2.03      4.12 o 
  -2  12   7        1.13       -1.07      3.87 o 
 -11   0   8        5.97        4.20      5.10 o 
 -10   0   8       44.10       56.46      7.04 o 
  -9   0   8        0.42        1.96      4.10 o 
  -8   0   8       12.67       11.59     10.85 o 
  -7   0   8       60.94       81.66     10.22 o 
  -6   0   8       96.76      118.14     10.95 o 
  -4   0   8        8.38        5.32      1.52 o 
  -3   0   8        7.55        5.20      4.09 o 
  -2   0   8       54.60       52.49      3.30 o 
  -1   0   8        0.01       -1.21      1.91 o 
   0   0   8        0.58        0.11      3.09 o 
   1   0   8       30.81       30.97      8.52 o 
   2   0   8        0.83        1.69      2.85 o 
   3   0   8        2.65        0.55      3.29 o 
   4   0   8       24.97       16.15      5.91 o 
   5   0   8        6.39        5.66      4.30 o 
 -11   1   8        0.00        0.73      3.00 o 
 -10   1   8        0.01        1.49      2.94 o 
  -9   1   8       19.26       17.90      6.37 o 
  -8   1   8       64.01       74.46      4.94 o 
  -7   1   8       68.36       76.73      7.18 o 
  -6   1   8       13.37        9.02      7.43 o 
  -5   1   8        0.23       -0.69      4.56 o 
  -4   1   8        0.08        0.18      0.86 o 
  -3   1   8        8.77        4.35      1.50 o 
  -2   1   8        2.21        1.08      1.33 o 
  -1   1   8        4.04        4.25      1.80 o 
   0   1   8       13.29       11.08      3.95 o 
   1   1   8        0.43        0.98      1.82 o 
   2   1   8        5.02        0.92      1.84 o 
   3   1   8        3.25        0.91      1.99 o 
   4   1   8        7.05        3.43      3.26 o 
   5   1   8       19.13       10.91      3.49 o 
 -11   2   8        0.20       -0.84      3.36 o 
 -10   2   8        1.35        0.28      2.60 o 
  -9   2   8       14.60        4.42      3.52 o 
  -8   2   8       59.35       64.47      4.74 o 
  -7   2   8        6.61        4.48      4.54 o 
  -6   2   8        7.78        6.76      5.35 o 
  -5   2   8        9.59        5.07      4.65 o 
  -4   2   8       18.55       17.02      5.38 o 
  -3   2   8        0.09        0.32      0.78 o 
  -2   2   8        0.45        0.03      1.15 o 
  -1   2   8        3.68        3.34      1.57 o 
   0   2   8        2.21        4.08      1.75 o 
   1   2   8        0.97        0.81      2.36 o 
   2   2   8       11.21        4.17      2.71 o 
   3   2   8        1.36        0.70      1.98 o 
   4   2   8        3.69        1.28      2.67 o 
   5   2   8        2.82        2.55      5.66 o 
 -11   3   8        4.28        1.00      3.76 o 
 -10   3   8        2.47        1.57      2.92 o 
  -9   3   8        1.44        0.51      2.63 o 
  -8   3   8        0.56        0.75      2.70 o 
  -7   3   8       10.67        4.43      4.54 o 
  -6   3   8       18.57       24.63      6.98 o 
  -5   3   8       60.60       68.12      8.39 o 
  -4   3   8       10.36        2.64      2.95 o 
  -3   3   8        2.08        1.24      1.29 o 
  -2   3   8        2.26        0.66      1.00 o 
  -1   3   8        1.66        2.04      1.53 o 
   0   3   8        1.50        3.93      2.85 o 
   1   3   8        1.41        1.28      1.93 o 
   2   3   8        3.52        4.82      2.99 o 
   3   3   8        8.41        3.42      2.37 o 
   4   3   8        0.06        0.93      2.68 o 
 -10   4   8        1.09       -0.73      3.01 o 
  -9   4   8       21.09        7.91      6.06 o 
  -8   4   8        0.48        0.10      2.18 o 
  -7   4   8        6.57        1.16      3.00 o 
  -6   4   8       34.70       35.51     11.05 o 
  -5   4   8        7.74        5.15      8.57 o 
  -3   4   8        9.01       19.28     13.94 o 
  -2   4   8        3.95        2.37      1.35 o 
  -1   4   8        0.43        2.65      1.80 o 
   0   4   8        2.20        1.16      1.88 o 
   1   4   8       11.28       10.16      2.59 o 
   2   4   8        3.40        3.06      2.58 o 
   3   4   8        1.20       -0.57      2.46 o 
   4   4   8        1.26        2.36      2.97 o 
 -10   5   8        0.02        0.42      2.75 o 
  -9   5   8        0.31        0.48      2.36 o 
  -8   5   8       14.65        5.91      4.00 o 
  -7   5   8        6.40        1.82      1.94 o 
  -6   5   8        7.94        8.28      3.34 o 
  -5   5   8       35.10       44.98      6.77 o 
  -4   5   8       29.39       31.02      6.29 o 
  -3   5   8       35.48       45.37      8.22 o 
  -2   5   8        0.01        1.10      1.24 o 
  -1   5   8       11.83        7.07      2.88 o 
   0   5   8        4.54        1.72      1.72 o 
   1   5   8        2.09        3.59      2.48 o 
   2   5   8        7.21        2.53      2.91 o 
   3   5   8        6.00        0.49      2.37 o 
   4   5   8        4.29        1.60      4.53 o 
  -9   6   8        1.57       -1.98      2.83 o 
  -8   6   8        5.32        0.51      1.95 o 
  -7   6   8        1.16        0.42      1.72 o 
  -6   6   8        2.52        0.54      1.77 o 
  -5   6   8       12.01        6.02      5.42 o 
  -4   6   8       24.94       16.41      8.64 o 
  -3   6   8        5.93        6.48      7.63 o 
  -2   6   8        7.30        3.23      2.62 o 
  -1   6   8        0.05       -0.18      1.08 o 
   0   6   8        0.22        2.00      2.45 o 
   1   6   8       10.52        3.98      2.64 o 
   2   6   8        9.48        2.79      2.84 o 
   3   6   8        0.06        2.79      3.16 o 
  -9   7   8        3.82        4.85      2.54 o 
  -8   7   8        0.03        1.58      2.01 o 
  -7   7   8        0.12        0.36      1.66 o 
  -6   7   8        9.90        4.95      2.63 o 
  -5   7   8       15.96       15.09      4.85 o 
  -4   7   8        1.10        1.89      3.42 o 
  -3   7   8       13.42        6.64      7.19 o 
  -2   7   8        7.70        1.82      3.05 o 
  -1   7   8        6.76        1.83      2.31 o 
   0   7   8        6.57        2.00      2.32 o 
   1   7   8       16.69       11.68      5.55 o 
   2   7   8        0.05       -0.52      2.26 o 
  -8   8   8        0.93        0.94      2.06 o 
  -7   8   8        1.82        2.36      2.42 o 
  -6   8   8       11.05        5.89      2.87 o 
  -5   8   8        1.21        1.35      2.18 o 
  -4   8   8        1.21        1.60      3.02 o 
  -3   8   8        0.00        1.14      3.39 o 
  -2   8   8       17.39        5.11      4.29 o 
  -1   8   8        0.28       -0.30      2.18 o 
   0   8   8       14.51        1.89      2.44 o 
   1   8   8        3.56        1.82      2.63 o 
  -6   9   8        0.05        0.50      1.94 o 
  -5   9   8        0.04       -0.41      2.02 o 
  -4   9   8        0.09        0.05      1.22 o 
  -3   9   8        8.65        4.12      3.41 o 
  -2   9   8        0.02        0.91      2.73 o 
  -1   9   8        0.19        0.37      2.79 o 
   0   9   8        1.00       -0.47      2.17 o 
  -9   1   9        0.00        1.01      3.02 o 
  -8   1   9        4.64        0.36      2.93 o 
  -7   1   9       20.75        0.07      3.52 o 
  -6   1   9       16.13       -0.12      3.51 o 
  -5   1   9        7.00        0.00      3.63 o 
  -4   1   9        2.96        0.28      4.70 o 
  -3   1   9        5.08        3.52      3.53 o 
  -2   1   9        0.03        0.61      2.88 o 
  -1   1   9        0.06        0.68      1.53 o 
   0   1   9        0.44        1.66      1.80 o 
   1   1   9        1.30        5.43      2.51 o 
  -9   2   9        0.01        0.36      2.83 o 
  -8   2   9        0.20       -0.27      2.56 o 
  -7   2   9        0.63       -0.15      3.56 o 
  -6   2   9       12.51        0.12      3.41 o 
  -5   2   9        0.50        0.03      3.83 o 
  -4   2   9        7.98       13.23      7.05 o 
  -3   2   9        6.64        7.10      4.41 o 
  -2   2   9        0.90        1.96      3.13 o 
  -1   2   9        8.73        6.92      2.74 o 
   0   2   9        0.54        2.62      1.89 o 
   1   2   9        0.11        3.87      2.53 o 
  -8   3   9        0.01       -0.72      2.79 o 
  -7   3   9        7.30        0.52      3.41 o 
  -4   3   9        0.28       -0.90      4.87 o 
  -3   3   9        4.95        4.61      3.32 o 
  -2   3   9        0.12        1.24      2.58 o 
  -1   3   9        2.50        2.98      2.42 o 
   0   3   9        0.49        1.79      2.11 o 
   1   3   9        1.02        0.01      1.81 o 
  -8   4   9        1.28        0.02      2.21 o 
  -7   4   9        2.14       -0.16      2.62 o 
  -6   4   9        3.12        0.12      3.18 o 
  -3   4   9        0.36       -0.79      2.26 o 
  -2   4   9        5.15        2.53      2.62 o 
  -1   4   9        1.36        0.75      2.25 o 
   0   4   9        0.61       -0.54      2.29 o 
  -7   5   9        1.25        0.07      2.66 o 
  -6   5   9        2.54        0.19      3.22 o 
  -5   5   9        0.95        3.28      5.29 o 
  -4   5   9        0.01        4.80      5.42 o 
  -3   5   9        1.16        2.61      3.16 o 
  -2   5   9        0.13       -1.09      2.70 o 
  -1   5   9        0.05        3.22      2.57 o 
   0   5   9        0.04        1.89      2.94 o 
  -6   6   9        1.45        1.61      3.69 o 
  -3   6   9        2.38       -0.24      2.33 o 
  -2   6   9        1.72        4.36      3.33 o 
                                                 
